# Supplementary material for: Investigating public support for biosecurity measures to mitigate pathogen transmission through the herpetological trade
Source: PLoS One. 2022 Jan 21;17(1):e0262719. doi: 10.1371/journal.pone.0262719 (PMC8782347; doi:10.1371/journal.pone.0262719)
Supplement: S2 Appendix — (XLSX) [file pone.0262719.s002.xlsx]

## Sheet: Data
protect_tradeanimals	protect_nativewildlife	protect_naturalenvironment	protect_pets	protect_livestock	protect_humans	envprob_humans	wildlifedisease_humans	attitudes_snakes	attitudes_lizards	attitudes_turttort	attitudes_frogs	attitudes_toads	attitudes_salnewts	attitudes_freshfish	attitudes_saltfish	knowledge_trade	importknowledge	aware_consumption	aware_bait	aware_pettrade	eat_froglegs	fishing	fishing_salamanderbait	know_repamphowner	percentage_healthy	news_disease	transconcern_othercaptive	transconcern_nativewildlife	transconcern_pets	transconcern_livestock	transconcern_humans	prevknowledge_chytrid	chytridtrans_othercaptive	chytridtrans_nativeamph	prevknowledge_ranavirus	ranavirustrans_othercaptive	ranavirustrans_nativeamphrep	ranavirustrans_nativefish	prevknowledge_salmonella	salmonella_humantrans	salmonellatrans_othercaptive	salmonellatrans_nativeamphrep	salmonellatrans_pets	salmonellatrans_livestock	salmonellatrans_humans	ecolcon_chytridcaptive	ecolcon_chytridnative	ecolcon_ranaviruscaptive	ecolcon_ranavirusnative
3	3	3	3	3	3	4	4	2	2	3	2	2	2	2	2	3	3	1	2	1	0	0		4	47	0	4	4	4	4	4	0	4	4	0	4	4	4	1	1	4	4	1	4	4
3	3	3	4	3	3	4	4	2	2	3	2	2	2	3	3	7	3	2	2	2	0	0		4	22	0	3	3	4	3	3	0	4	3	0	3	3	3	1	1	4	3	3	3	3	2	2	2	2
5	5	4	4	4	2	5	5	5	4	5	5	4	4	3	3	6	5	2	1	1	0	0		3	24	0	5	5	5	4	2	0	3	5	0	5	5	3	1	0	3	4	2	5	5
5	5	5	5	5	5	3	4	4	4	4	4	4	4	4	4	3	5	1	1	2	0	0		4	75	0	4	4	5	5	5	0	3	3	0	4	4	4	1	1	4	4	4	3	5	4	4	5	4
5	5	5	5	4	2	5	5	4	2	4	4	4	4	4	4	7	2	2	3	3	0	1	0	2	43	0	3	2	5	4	5	1	3	3	1	2	3	3	0	1	3	4	3	3	2	2	3	5	3
1	3	1	3	1	1	2	1	1	3	4	1	3	2	4	4	7	3	1	2	2	0	1	0	1	70	1	3	2	1	2	3	1	3	3	1	3	1	3	1	1	4	4	2	3	1	3	1	2	3
5	5	5	5	5	5	5	5	5	5	4	4	4	4	4	4	6	5	2	2	4	0	0		1	32	0	4	5	5	5	5	0	5	5	0	5	5	5	1	1	5	4	4	5	5
5	4	4	4	5	5	3	3	4	4	4	4	4	4	4	4	6	3	2	2	2	0	0		4	66	0	3	3	3	3	3	0	3	3	0	3	3	3	1	1	3	3	3	3	3
5	5	5	5	5	5	4	4	1	4	4	2	2	2	4	4	3	3	1	3	1	0	0		4	56	0	4	4	2	2	2	0	3	3	0	3	3	3	1	1	4	4	2	4	2	3	3	3	3
5	5	3	3	4	5	5	4	4	4	3	4	4	2	4	4	8	4	3	3	3	1	0		4	38	0	5	5	4	4	4	0	5	4	0	3	4	5	1	1	5	5	4	4	4
5	4	4	5	4	3	5	5	1	3	4	3	3	2	4	4	2	5	1	1	1	0	0		4	70	0	5	5	5	4	5	0	5	5	0	5	5	5	1	0	5	5	4	4	5	5	5	5	5
5	5	4	4	4	4	5	4	2	3	4	3	2	3	3	3	8	4	3	1	3	0	0		3	78	1	3	4	4	4	3	1	2	2	0	2	1	2	1	0	2	2	2	2	2
5	5	5	5	5	5	5	5	3	3	4	3	3	4	5	5	7	5	1	4	2	0	0		4	25	0	5	5	5	5	5	0	5	5	0	5	5	5	1	0	5	5	5	5	5
2	4	5	5	3	5	5	5	4	4	4	4	4	4	4	4	9	4	3	4	4	0	1	1	1	24	1	4	5	4	4	5	0	5	5	0	5	5	5	1	1	5	4	5	3	3	5	5	5	4
5	5	5	5	5	5	5	5	1	3	5	4	3	3	4	3	8	4	3	3	3	0	0		3	65	1	4	4	4	3	4	0	3	3	0	4	3	3	1	1	3	3	4	3	5
5	5	5	5	5	5	5	5	4	5	5	4	4	5	5	4	10	5	3	4	4	0	0		4	48	1	5	5	5	5	5	0	5	5	1	5	5	5	1	1	5	5	5	5	5
3	5	5	4	3	4	4	4	5	5	5	5	5	5	4	4	7	5	1	2	3	0	0		3	86	0	4	2	2	1	2	0	5	2	0	5	2	2	1	0	4	4	4	4	4	2	5	2	5
4	4	4	4	5	5	5	5	5	5	3	4	4	5	4	4	10	5	1	1	1	0	1	0	1	73	0	5	5	5	5	5	0	3	3	0	3	3	3	1	0	3	3	3	3	3
4	4	4	4	4	1	5	5	2	2	3	2	2	2	4	4	10	5	1	1	1	0	0		1	30	1	5	5	5	5	5	0	5	5	0	3	3	4	1	0	5	5	5	5	5
3	4	3	3	3	3	2	2	2	2	2	2	2	2	3	3	1	3	1	1	1	0	0		4	79	0	1	1	3	1	3	0	2	2	0	3	3	3	1	1	4	4	3	2	3
3	4	4	4	3	5	5	3	3	3	3	3	3	3	4	4	6	3	2	4	4	0	0		4	36	1	3	3	3	3	3	2	4	4	0	4	4	4	1	1	3	3	3	3	4	3	3	3	3
5	5	5	5	5	5	4	4	4	4	4	5	3	3	3	3	1	3	1	4	4	0	0		4	73	0	5	5	5	5	5	0	5	5	0	4	4	5	1	0	2	3	1	5	5
5	5	5	5	5	5	4	4	2	2	3	3	3	3	3	3	0	4	2	3	2	0	0		4	77	0	3	3	3	3	3	0	3	3	0	3	3	3	1	0	3	3	3	3	3
5	5	5	5	5	4	5	5	5	5	5	5	5	5	5	5	10	4	3	2	4	0	0		3	75	0	4	4	4	4	4	0	4	4	0	4	4	4	1	1	4	4	4	4	4	4	4	4	4
5	5	5	5	5	5	5	5	4	4	5	5	5	5	4	5	7	3	4	4	4	0	1	0	1	29	2	5	5	5	5	5	1	4	4	1	5	4	4	1	1	5	5	3	3	4	5	5	5	5
4	5	5	5	5	5	4	3	2	4	4	4	2	3	5	5	0	5	2	2	2	0	0		4	78	0	3	3	3	3	3	0	3	3	0	3	3	3	1	1	3	3	3	3	3
4	4	5	5	5	5	4	3	2	3	4	3	3	3	4	4	4	5	3	3	3	0	0		4	54	0	5	5	5	5	5	0	4	4	0	3	3	3	1	0	4	4	2	4	2	3	3	3	3
4	4	4	4	4	5	4	4	5	4	4	4	3	3	5	4	5	4	4	2	3	0	0		1	77	0	3	3	4	3	5	0	3	5	0	2	4	4	1	0	3	4	2	4	3
4	4	5	3	5	3	4	5	4	4	3	4	3	3	4	2	8	4	3	3	2	1	1		2	65	1	3	2	2	5	4	2	3	2	2	2	4	3	2	0	4	4	3	4	3
5	5	5	5	5	5	4	5	3	4	4	3	2	3	2	3	2	4	1	1	2	0	0		4	48	0	3	2	1	2	3	0	4	3	2	3	3	2	1	0	3	2	2	2	2	4	4	4	4
3	3	4	5	3	5	3	5	1	3	5	3	2	2	4	4	2	3	1	2	2	0	0		1	29	1	2	2	2	4	5	0	4	4	0	4	4	3	1	1	4	3	4	5	4	4	4	5	5
4	4	5	4	4	5	5	4	3	3	3	3	3	3	3	3	0	5	1	1	1	0	0		4	20	0	4	4	5	5	5	0	4	4	0	5	5	5	1	1	5	5	5	5	5	4	4	3	3
5	5	5	5	5	5	5	5	3	3	5	3	3	3	5	5	10	3	1	4	4	0	0		1	13	0	4	5	5	5	5	0	4	4	0	3	3	5	1	0	4	4	4	3	4
4	4	4	4	4	4	5	5	3	3	3	3	3	2	3	3	0	4	1	1	2	0	0		4	60	0	2	2	4	3	2	0	4	3	0	4	3	3	1	0	4	3	4	3	4	2	2	2	2
4	4	4	5	5	5	3	4	2	2	2	3	3	2	3	3	2	5	2	1	1	0	0		4	90	0	1	1	1	3	3	0	4	4	0	4	4	5	1	0	4	4	5	5	5
1	5	4	5	4	5	5	5	3	4	5	4	4	3	5	5	10	5	3	4	4	0	0		1	94	1	4	3	4	4	5	1	3	4	1	5	5	4	1	1	4	4	5	4	5
5	5	5	5	5	5	2	1	3	4	4	4	4	4	4	4	2	5	2	2	1	0	1	0	3	75	0	5	5	5	5	5	0	2	1	0	3	2	1	1	1	2	3	2	3	2	4	3	4	4
4	4	4	5	4	4	4	4	2	2	4	2	2	2	3	3	6	4	1	1	1	0	0		4	55	0	1	1	2	2	2	0	4	3	0	3	3	3	1	0	3	3	4	4	5
4	4	4	4	4	4	5	5	5	5	5	5	5	5	5	5	0	5	1	1	1	0	0		4	24	0	4	4	4	4	4	0	5	5	0	5	5	5	1	1	5	5	5	5	5
5	5	5	5	5	5	4	4	1	3	4	4	3	3	3	3	5	5	1	1	2	0	0		1	40	0	3	4	3	5	4	0	5	4	0	5	5	5	1	1	5	5	5	5	5	4	4	4	4
4	5	5	4	5	5	5	4	4	5	5	5	5	5	5	5	6	4	2	2	2	0	1	0	1	61	2	4	5	5	5	5	0	2	3	0	4	4	4	1	1	2	2	2	2	2	4	4	3	3
5	5	5	5	4	5	4	3	1	3	4	3	3	3	3	3	3	5	1	1	2	0	1	0	1	78	0	2	1	3	2	1	0	3	3	0	3	3	3	1	0	3	3	2	2	2	1	1	2	2
5	5	5	5	4	5	4	3	1	2	3	2	2	2	5	5	4	4	1	1	1	0	0		4	71	0	4	5	5	4	5	0	2	2	0	2	2	3	1	0	3	3	2	2	2	1	2	2	2
5	4	5	3	5	5	5	5	2	2	2	2	2	3	4	3	3	5	1	1	3	0	0		4	47	0	3	3	3	3	4	0	4	3	0	4	3	3	1	0	3	3	3	3	3
4	4	5	4	3	5	5	5	1	1	3	2	3	2	4	4	3	4	3	1	2	0	0		4	35	0	4	4	4	5	4	0	4	3	0	4	4	4	1	0	3	3	3	4	4
3	3	4	5	3	4	4	4	4	4	4	3	3	4	4	4	5	4	3	3	4	0	1	0	1	75	0	3	3	4	4	5	0	3	4	0	2	3	4	1	0	2	3	4	3	4
5	5	5	5	5	5	5	5	2	3	5	5	4	4	5	5	6	4	2	2	4	0	0		2	45	0	4	4	3	4	4	0	5	5	2	5	5	5	1	1	5	5	5	5	5	4	4	4	5
4	4	4	4	5	4	5	5	2	3	2	2	2	3	3	3	6	4	1	1	1	0	0		4	25	0	5	5	5	5	5	0	5	5	0	4	4	4	1	1	4	4	4	4	4
4	4	4	4	4	5	4	5	4	4	4	2	2	2	4	4	1	5	2	2	2	0	0		1	92	0	1	1	2	3	5	0	2	2	0	4	3	3	1	0	2	2	3	3	3	2	2	3	3
4	5	4	4	4	5	4	4	3	4	4	4	3	4	4	4	9	4	4	3	3	1	1	1	3	75	1	4	4	5	4	4	1	4	3	1	4	3	5	1	1	4	3	5	4	4	4	4	4	3
4	5	5	5	5	5	4	5	2	5	5	4	3	4	4	4	7	3	2	3	3	0	0		1	48	0	3	4	4	4	4	0	5	3	0	5	3	3	1	0	5	4	3	3	4
5	5	5	5	4	3	5	5	4	4	4	3	3	3	4	3	6	4	1	2	2	0	1	0	1	48	1	4	4	5	4	4	0	4	4	0	3	3	4	1	1	4	3	4	4	4	5	4	4	5
5	5	5	5	5	5	2	3	2	4	5	5	4	2	4	4	2	5	1	1	1	0	0		4	0	0	1	2	3	4	3	0	5	4	0	4	5	5	1	0	3	3	3	5	3
3	3	3	3	2	4	4	4	1	2	4	2	2	2	4	4	7	4	1	2	2	0	0		4	23	2	2	2	2	2	2	0	5	5	0	5	5	3	1	0	3	3	3	3	3	3	3	4	4
5	5	5	5	5	5	5	5	4	5	5	5	5	5	5	5	8	3	4	4	4	0	1	0	1	35	2	5	5	5	5	5	2	5	5	2	5	5	5	1	1	5	5	5	5	5
4	4	4	4	4	5	5	5	3	3	4	3	3	3	4	4	3	4	1	1	1	0	0		4	75	0	3	3	3	3	3	0	3	3	0	3	3	3	1	1	3	3	3	3	3	3	3	3	3
1	4	4	4	4	4	4	4	3	4	4	3	4	2	4	3	0	2	1	1	1	0	0		3	28	0	2	2	2	2	4	0	2	2	2	1	1	1	1	1	4	4	3	4	4	2	2	3	3
4	4	5	4	4	5	5	5	3	4	4	4	4	4	5	5	9	4	2	2	3	1	0		1	62	1	4	4	4	4	5	0	4	4	0	4	4	5	1	1	4	4	4	4	5	4	4	4	5
5	5	5	5	5	5	5	5	5	5	5	5	5	5	5	5	10	1	1	1	1	0	0		3	0	0	5	5	5	5	5	0	5	5	0	5	4	4	1	0	5	5	2	1	5	5	5	5	5
5	5	5	5	5	5	4	4	1	4	4	4	3	3	4	4	6	4	4	4	3	0	0		4	92	0	3	2	2	2	2	0	3	3	0	3	3	3	1	1	3	3	3	3	3	4	4	4	4
4	4	5	3	4	2	5	5	1	3	3	2	1	2	3	2	6	4	2	2	2	0	0		3	12	0	5	4	3	3	3	0	4	4	0	4	4	4	0	0	5	4	2	3	2
5	5	5	5	5	5	5	5	4	5	5	5	4	4	3	3	7	5	1	1	1	0	0		4	38	0	3	3	3	3	3	0	5	4	0	5	4	4	1	0	4	3	3	4	4
5	4	3	2	1	4	5	4	4	5	2	3	2	3	4	1	10	5	3	4	2	1	1	1	1	100	1	5	4	3	2	1	1	5	3	1	5	3	2	1	1	5	4	3	2	1
5	5	5	5	5	5	3	3	5	5	4	4	4	5	4	4	1	4	2	3	3	0	0		3	60	0	4	4	4	4	4	0	3	3	1	3	3	3	1	1	3	3	3	3	4	3	3	3	3
3	4	4	4	3	3	5	5	3	2	4	2	2	2	4	4	3	4	3	2	2	0	1	0	4	28	1	3	3	2	4	3	0	4	4	1	4	4	4	1	0	4	4	4	4	4
4	4	4	4	4	4	5	5	3	3	5	4	3	3	4	4	1	2	1	1	1	0	0		3	29	0	4	4	4	4	4	0	4	4	0	4	4	4	1	0	4	4	4	4	4
3	5	5	4	5	4	5	5	2	2	4	3	3	1	5	4	6	4	3	3	2	0	1	0	4	56	1	3	3	2	3	3	0	4	3	0	4	3	5	1	0	4	3	3	4	5
4	4	5	4	5	5	5	4	2	3	3	3	3	3	4	3	8	5	1	1	1	0	0		4	97	2	3	4	4	5	5	0	4	4	0	4	4	3	1	0	4	4	4	5	5	5	5	4	4
2	3	4	4	4	5	4	4	2	1	2	2	2	1	5	3	7	4	1	2	2	0	1	0	4	38	0	2	3	4	3	5	0	3	3	0	3	3	3	1	1	3	3	3	4	4	3	2	3	4
4	4	5	5	5	5	4	4	4	4	4	4	4	4	4	4	3	4	2	3	3	0	1	0	1	64	0	2	2	2	2	3	0	3	3	0	3	3	3	1	1	3	3	3	3	4	4	4	3	4
4	4	5	5	4	4	5	5	4	3	4	3	3	3	3	3	0	5	1	4	3	0	0		3	59	2	3	4	4	3	4	1	3	5	0	3	5	5	1	1	4	5	5	5	5
4	4	5	4	4	5	5	4	4	4	4	3	3	3	4	4	6	4	3	2	2	0	0		4	36	1	3	3	4	4	5	0	4	4	0	4	4	4	1	1	4	4	4	4	5	3	5	3	5
4	5	5	5	5	5	4	3	3	3	3	3	3	3	3	3	2	3	2	3	3	0	0		4	95	2	3	2	2	2	3	0	4	4	0	3	3	2	1	0	4	3	4	4	4	4	5	5	5
5	4	5	3	5	4	5	4	4	4	4	4	5	5	5	4	9	1	3	4	4	1	1	1	1	88	1	5	4	5	4	4	1	5	4	1	5	4	5	1	1	5	4	5	4	5	5	4	5	4
5	5	5	5	5	5	4	3	4	5	5	5	3	5	4	4	6	5	1	1	4	0	0		1	40	0	5	5	5	5	5	0	3	5	0	5	5	5	1	1	5	5	5	5	5
2	5	5	5	5	5	4	4	1	2	4	4	3	3	4	4	10	1	4	3	4	0	1	0	3	56	0	4	5	5	5	4	0	5	5	0	4	5	4	1	1	5	5	5	5	5	5	4	5	5
5	5	5	5	5	4	5	5	2	4	5	4	4	4	5	5	7	5	1	1	3	0	0		4	73	0	4	2	1	1	3	0	5	4	0	4	4	4	1	0	4	4	3	3	4	5	5	5	4
5	5	5	5	3	5	5	4	1	1	4	1	1	3	4	4	7	3	1	1	1	0	1	0	3	34	0	4	4	4	4	4	0	5	5	0	5	5	5	1	1	5	5	5	5	5
3	3	3	3	3	4	4	3	1	3	3	3	3	3	4	4	2	3	2	2	3	0	0		1	50	0	3	3	3	4	4	0	3	3	0	2	3	3	1	0	3	3	3	3	2
3	4	4	4	4	5	4	4	2	4	3	3	3	4	3	3	1	5	1	1	1	0	0		4	11	0	5	5	5	5	3	0	4	4	0	4	4	4	1	1	4	4	4	4	4	4	4	4	4
5	5	5	5	5	5	4	4	4	5	5	4	4	4	5	5	6	3	3	4	4	0	1	1	3	68	0	4	3	4	5	4	0	4	4	1	4	4	4	1	0	5	5	5	5	3	4	4	4	4
5	5	5	5	5	5	5	5	1	3	4	3	1	1	4	4	7	5	3	1	3	0	0		1	26	0	5	5	5	5	5	0	5	5	0	5	5	4	1	0	5	5	1	3	5
4	5	5	5	4	5	4	4	3	3	5	3	4	3	5	5	7	4	2	2	2	0	0		4	39	1	5	4	4	4	5	0	4	4	0	5	4	3	1	1	3	4	3	3	4
3	4	3	4	4	5	5	4	3	3	3	2	3	5	5	5	10	3	3	4	4	0	1	1	1	77	1	4	5	5	4	4	1	4	5	1	4	5	4	1	1	4	5	4	3	4	5	5	5	5
4	5	5	5	4	5	4	4	2	3	4	4	3	3	4	4	5	4	2	2	3	0	0		4	24	0	2	2	3	3	5	0	3	4	0	5	5	5	1	1	4	4	4	3	4
1	5	4	4	4	5	5	4	1	3	3	3	3	3	3	3	0	3	1	1	1	0	0		4	13	0	3	2	3	3	3	0	4	4	0	4	4	4	1	1	4	4	4	4	4	4	4	5	4
5	5	5	5	5	5	5	3	5	5	5	5	3	4	3	5	8	4	2	4	3	0	0		1	84	0	4	5	5	4	5	0	5	4	0	4	5	5	1	0	5	5	5	5	4	5	5	4	4
5	5	5	5	5	5	5	5	4	4	4	3	3	3	4	5	1	5	1	1	2	0	0		2	24	0	4	4	4	4	4	0	5	5	0	5	5	5	1	0	5	5	5	5	5	5	5	5	5
5	5	5	5	5	5	5	5	1	3	5	3	2	3	4	4	5	4	1	1	2	0	0		4	49	2	4	4	4	4	4	0	5	5	0	5	5	5	1	0	5	5	5	5	5
5	5	5	5	5	5	5	5	1	2	2	2	2	2	4	4	2	4	2	1	2	0	0		4	26	0	4	4	4	4	5	0	4	4	0	5	5	5	1	1	4	4	4	4	5
3	3	3	3	4	3	4	3	3	2	3	2	3	2	4	4	7	3	2	3	2	0	0		4	48	0	3	4	3	3	5	0	3	3	2	3	3	4	1	0	3	3	2	2	4	3	3	3	3
4	5	5	4	4	4	4	4	4	4	5	5	4	4	4	5	6	5	3	1	3	0	0		1	25	0	2	3	1	1	1	1	4	5	0	4	5	3	1	1	4	4	3	2	3	3	4	4	4
3	3	3	3	3	4	3	4	1	2	4	3	3	2	2	2	0	4	2	3	3	0	0		4	59	0	3	4	4	4	4	0	3	4	1	4	4	3	1	1	3	3	4	4	4
3	3	4	3	4	5	5	4	3	3	3	3	3	3	4	4	1	3	1	1	2	0	0		4	10	0	3	5	4	5	5	0	4	5	0	4	5	5	1	1	3	4	5	5	5
4	4	4	4	4	4	5	5	2	3	5	3	3	3	4	4	6	5	3	1	2	0	0		2	40	0	4	4	5	4	5	0	5	4	0	4	5	5	1	1	4	5	4	4	4	4	5	4	4
5	5	5	4	5	5	5	5	4	4	4	5	3	5	4	5	10	5	4	4	4	1	1	1	3	100	1	5	5	5	5	5	1	5	5	1	5	5	5	1	1	5	5	5	5	5	5	5	5	5
4	5	5	5	5	4	5	5	3	4	5	4	4	3	5	5	7	4	2	2	3	0	1	0	4	20	0	4	4	5	5	5	0	4	3	1	4	3	4	1	1	3	4	4	3	4	4	4	4	4
5	5	5	5	5	5	5	4	2	3	4	3	3	3	3	3	0	5	3	1	3	0	0		4	51	0	4	5	2	3	5	0	5	3	0	5	4	4	1	1	5	5	4	4	5
5	5	5	5	5	5	4	4	1	2	3	3	3	2	3	3	3	4	1	2	2	0	0		4	53	2	4	4	3	5	3	0	3	3	0	3	3	3	1	0	3	3	3	4	3	3	3	3	3
5	4	4	5	5	4	3	4	1	3	4	3	4	1	4	4	2	5	1	2	2	0	0		1	48	0	3	3	4	5	4	0	4	5	2	5	5	5	1	0	5	5	4	4	4	2	3	2	2
5	5	5	5	5	5	4	3	1	2	3	3	3	4	4	4	0	5	1	1	1	0	0		4	0	0	5	5	5	5	5	0	5	5	0	5	5	5	1	1	5	5	1	5	5
3	4	5	5	3	5	5	5	2	4	5	4	3	4	5	5	4	4	3	3	3	0	0		1	60	0	4	5	5	3	5	0	4	4	2	4	4	4	1	0	5	5	5	5	5	5	4	4	4
5	5	5	5	5	5	5	5	1	1	3	1	1	1	2	2	2	4	1	1	3	0	0		4	23	0	2	2	3	2	5	0	3	3	0	3	3	3	1	1	3	3	3	3	5
5	5	4	5	5	5	1	2	1	3	3	2	2	1	5	4	3	4	3	2	2	1	1	0	4	90	0	3	4	3	2	2	0	1	1	0	2	2	2	1	1	2	2	1	1	1	2	2	2	2
5	5	5	5	5	5	5	3	3	3	3	3	3	3	3	3	4	3	3	3	2	0	0		4	48	0	5	5	5	5	5	0	5	5	0	5	5	5	1	1	5	5	5	5	5	5	5	5	5
5	5	5	5	5	5	5	5	2	4	5	3	3	3	3	4	6	4	2	1	1	0	0		1	34	0	4	4	5	5	3	0	3	4	0	3	3	3	1	1	3	3	3	3	4
5	5	5	5	5	5	5	5	1	3	5	4	4	3	5	5	5	4	3	3	3	0	0		4	50	0	4	4	4	4	4	0	3	3	0	4	4	4	1	1	4	4	4	4	4	4	4	4	4
3	4	5	5	4	5	5	4	1	2	3	3	3	4	5	5	8	3	4	2	3	0	1	0	3	32	0	3	4	1	3	5	0	4	3	0	4	5	3	1	1	4	2	5	4	5
4	5	5	5	4	5	5	4	5	5	5	5	5	5	5	5	5	5	2	2	4	0	0		4	51	0	5	5	5	5	5	0	5	5	0	5	5	5	1	0	5	5	5	5	5	5	5	5	5
5	5	4	5	5	3	5	5	5	5	5	5	5	5	5	5	8	3	1	1	1	0	0		3	28	1	5	5	5	4	1	0	5	5	2	5	5	4	1	1	5	5	4	3	5
5	5	4	5	5	5	1	3	1	1	3	2	2	3	5	5	0	3	1	1	1	0	0		4	50	0	1	2	2	2	5	0	5	4	0	4	4	4	0	0	4	4	2	3	5
4	4	4	5	4	5	4	4	1	2	3	3	3	2	4	4	0	5	1	1	1	0	0		4	51	0	4	4	5	5	5	0	3	3	0	4	4	4	1	0	4	4	4	4	4	4	4	3	4
4	4	4	4	4	5	3	4	3	3	4	3	3	3	4	4	1	4	2	2	2	0	0		4	25	0	2	2	3	2	3	0	3	3	0	3	3	3	1	1	3	3	3	3	3	2	2	2	2
5	5	5	5	5	5	5	5	4	4	5	4	5	5	5	5	7	4	1	1	1	0	0		4	14	0	5	5	5	5	5	0	5	5	0	5	5	5	2	1	5	5	5	5	5
4	4	3	5	4	3	5	5	2	5	5	2	3	4	5	4	6	3	1	3	2	0	1	0	1	42	0	5	5	5	4	3	0	4	5	1	4	3	4	1	0	3	3	4	5	5
5	5	5	5	5	4	4	3	1	3	4	2	2	2	3	3	0	5	1	1	3	0	0		4	48	0	5	5	4	4	4	0	4	4	0	3	3	3	1	1	3	3	3	4	4
5	5	4	4	3	2	5	5	4	4	4	3	3	4	4	4	8	4	1	1	3	0	0		1	23	0	4	4	5	3	3	0	5	5	0	4	5	5	1	0	4	5	5	5	4	4	4	4	5
5	5	5	5	5	4	5	5	4	4	4	4	4	4	4	4	3	5	1	1	2	0	0		1	27	0	4	4	5	5	3	0	5	5	0	5	5	5	1	0	4	4	3	3	2	5	5	5	5
3	3	3	5	3	5	4	3	1	1	2	1	1	1	4	4	5	4	1	1	1	0	0		4	75	0	3	3	5	5	5	0	4	4	0	4	4	4	1	0	4	4	4	4	4
3	5	4	4	3	4	4	5	3	4	5	5	5	3	3	4	5	4	1	2	1	0	0		4	24	0	4	5	4	3	4	0	5	5	0	4	4	5	1	0	3	3	4	4	5	4	4	4	4
5	5	5	5	5	5	5	5	5	5	5	5	5	5	5	5	6	3	3	3	4	0	0		4	15	0	5	5	5	5	4	0	5	5	1	5	5	5	1	1	5	5	4	5	5
4	3	3	5	3	2	3	4	5	4	3	4	2	4	2	3	7	2	3	3	2	1	0		4	39	2	2	4	2	3	3	2	4	2	2	2	5	4	1	0	3	4	3	4	5	2	4	2	3
4	5	5	4	4	4	4	5	2	2	4	3	3	3	4	3	5	3	1	2	3	0	1	0	1	10	1	3	4	4	4	4	0	5	5	0	5	5	5	1	1	5	5	5	5	5
4	4	4	4	4	4	4	4	2	2	3	3	3	3	3	3	5	4	2	3	3	0	0		1	48	2	2	3	4	4	4	0	4	4	0	3	3	3	1	0	3	3	3	3	3	3	3	3	3
4	5	5	5	5	5	5	5	5	5	5	4	3	3	4	4	9	4	3	3	4	1	0		3	35	1	4	5	4	5	5	0	5	4	1	5	4	4	1	1	5	4	4	5	5	5	4	4	5
3	3	3	3	3	3	4	4	3	3	3	3	3	3	3	3	5	3	1	1	1	0	1	0	4	50	0	3	3	3	3	3	0	5	5	0	5	5	5	1	1	5	5	5	5	5
5	5	5	5	5	5	5	5	2	4	5	4	4	3	5	5	4	5	2	2	3	0	0		2	15	2	3	3	4	3	2	1	5	3	0	4	2	2	1	0	5	3	4	4	4
5	5	5	5	5	5	5	5	1	1	3	3	1	1	5	4	0	5	1	1	1	0	0		4	8	0	5	5	5	5	5	0	5	5	0	5	5	5	1	0	4	5	5	5	5	5	5	5	5
5	4	5	5	5	5	4	5	4	4	5	3	3	3	4	3	8	4	2	4	3	0	0		1	83	0	3	4	4	3	4	1	5	5	1	5	4	4	1	0	4	4	2	2	3	4	4	4	4
4	4	5	5	4	5	5	5	1	1	5	1	1	1	5	5	6	5	1	2	3	0	0		4	24	0	5	5	5	5	5	0	5	5	0	5	5	5	1	0	5	5	5	5	5	5	5	5	5
4	3	4	5	3	5	5	5	1	2	4	3	3	3	4	3	0	4	1	1	1	0	0		4	69	0	3	4	4	4	4	0	4	4	0	4	4	4	1	1	5	5	5	5	5
3	3	3	3	3	5	1	2	4	4	4	4	4	4	4	4	9	3	4	4	4	0	1	0	4	93	0	3	3	3	3	5	0	3	3	0	3	3	3	1	1	3	3	3	3	5	3	3	3	4
4	4	4	4	4	5	3	3	3	4	3	4	3	4	4	3	10	3	3	2	2	0	0		4	6	0	3	4	4	3	3	0	5	5	0	3	3	3	1	0	4	3	3	4	4	3	3	3	3
5	5	5	5	5	5	5	4	2	4	4	3	2	3	3	3	3	5	4	4	2	0	0		1	25	0	5	5	5	5	5	0	5	5	0	5	5	5	1	1	5	4	5	5	5
5	5	4	5	5	5	1	5	1	3	5	2	1	1	5	2	10	5	1	4	2	0	1	0	4	76	0	3	5	5	1	4	0	5	3	0	5	5	5	1	1	2	2	3	3	5
5	5	5	5	5	5	5	4	4	4	5	4	4	4	4	4	7	5	2	1	4	0	0		1	60	1	4	5	4	3	3	1	5	4	0	5	4	4	1	0	5	4	3	3	4
2	5	5	5	2	5	5	5	1	4	4	4	2	3	5	4	7	5	1	2	1	0	1	0	1	67	0	5	5	5	5	5	0	4	4	0	4	4	4	1	1	4	4	4	4	4	4	4	4	4
5	4	4	5	5	5	3	4	3	4	5	4	4	4	4	5	8	4	3	3	4	1	1	1	3	21	1	4	5	3	2	3	0	4	5	1	3	5	4	0	1	3	3	4	5	5
3	3	4	3	3	4	5	4	4	4	4	3	2	3	3	3	5	5	2	1	4	0	0		4	24	0	3	3	3	2	3	0	4	4	0	5	5	5	1	1	4	4	3	3	5
5	4	4	5	5	5	5	5	4	4	4	4	4	4	4	4	3	5	1	2	2	0	0		1	81	0	4	4	5	5	4	0	5	4	0	5	5	5	1	0	5	5	5	5	5	5	5	5	5
5	5	5	5	5	5	4	4	4	4	5	4	4	4	5	4	7	4	4	1	2	0	0		1	89	0	4	4	4	4	5	0	4	4	0	4	4	4	1	0	4	4	4	4	1
5	5	5	5	5	5	5	5	2	3	4	2	2	3	5	5	0	5	1	1	1	0	1	0	1	25	2	5	5	5	5	5	0	5	5	0	5	5	5	1	0	5	5	5	5	5	5	5	5	5
5	3	4	5	3	4	3	4	1	2	4	1	1	1	5	3	7	3	3	4	4	0	1	0	4	40	2	2	3	5	3	4	0	4	5	1	2	3	5	1	1	3	5	4	4	5	3	4	3	2
5	4	5	5	5	5	5	5	4	4	4	4	5	5	4	4	7	5	2	1	4	0	0		4	26	0	5	2	5	4	4	0	5	4	0	5	3	3	1	1	5	3	4	2	4
5	5	5	5	5	5	4	4	1	4	4	1	1	1	4	5	5	4	4	4	4	0	0		4	25	1	5	5	5	5	5	0	5	5	0	5	5	5	1	0	5	5	5	5	5
5	5	5	5	5	5	5	5	3	5	5	4	3	5	5	5	5	5	1	1	3	0	0		4	76	0	3	3	2	2	1	0	3	3	0	2	2	2	1	1	2	2	2	2	2	2	2	1	1
3	5	5	5	3	5	5	4	4	4	4	4	4	4	4	4	7	3	3	3	3	0	1	0	4	75	2	4	4	4	4	5	0	2	2	0	5	2	4	1	0	5	4	2	2	2
3	3	3	4	3	4	3	5	1	1	4	2	1	1	4	3	7	5	1	1	1	0	0		4	49	0	3	3	3	3	3	0	3	3	0	3	3	3	1	0	4	4	4	4	4
4	5	4	4	4	5	4	3	2	4	4	3	4	3	4	4	4	4	3	1	3	0	0		1	75	0	4	4	5	4	5	0	5	4	0	5	4	4	1	0	4	4	3	3	5
5	5	5	5	5	5	5	3	1	1	4	3	1	1	5	3	0	3	1	1	1	0	0		4	49	0	5	5	5	5	5	0	5	5	0	1	1	1	1	0	5	5	4	5	5	5	5	5	5
3	3	3	4	3	3	4	3	5	4	5	4	4	4	3	3	4	5	3	3	3	1	1	0	1	60	0	3	4	4	3	2	1	5	5	0	3	3	2	1	1	3	3	3	3	3	2	3	2	3
5	5	3	5	4	5	1	3	4	5	5	5	5	4	5	5	5	4	2	2	3	0	0		3	76	1	5	5	5	5	5	0	5	5	0	5	3	4	1	0	5	5	5	3	4
5	4	4	5	5	5	4	4	3	3	3	3	3	3	3	3	1	4	1	1	2	0	0		4	77	0	3	4	4	4	3	0	4	4	0	4	4	4	1	0	3	4	4	4	4	4	3	3	4
5	5	5	5	5	5	5	4	3	3	5	3	3	3	3	3	3	5	1	1	2	0	0		1	85	0	5	5	5	5	5	0	5	5	0	5	5	5	1	0	5	5	5	5	5	5	5	5	5
3	4	4	3	3	5	5	5	1	2	4	2	2	2	3	3	5	4	1	2	3	0	0		4	65	0	2	4	3	3	5	0	3	4	0	3	3	3	1	0	3	4	3	3	2
2	4	4	4	4	5	4	3	2	3	4	4	3	3	4	4	5	4	2	1	2	0	1	0	4	64	1	3	4	4	4	5	0	3	3	0	4	4	4	1	0	4	4	4	4	4	3	3	3	3
5	5	5	5	5	5	5	5	4	4	4	4	4	4	4	4	3	5	1	1	3	0	0		4	78	0	4	4	4	4	4	0	5	5	0	4	4	4	1	1	4	4	4	4	5
5	5	5	5	5	5	3	3	5	5	5	5	5	5	5	5	7	4	4	4	4	0	0		4	49	1	3	3	3	3	3	0	5	5	0	4	4	4	1	1	3	3	3	3	3
4	3	2	5	5	5	4	3	1	4	4	4	3	3	5	5	4	5	1	1	3	0	0		4	39	0	3	4	5	5	5	0	4	3	0	4	4	4	1	0	4	4	4	4	5
3	4	4	4	3	3	4	4	3	3	4	4	3	3	4	4	7	4	1	1	2	0	0		1	70	0	3	3	3	3	3	0	3	3	1	3	3	3	1	1	3	3	2	3	3
5	5	5	5	5	5	4	4	3	3	3	3	3	3	4	3	2	4	2	1	1	0	0		4	50	0	4	5	5	5	5	0	4	4	0	4	4	4	1	0	4	4	4	4	4
3	3	3	3	3	5	4	5	1	3	4	3	3	3	4	4	3	5	1	1	1	0	0		4	29	1	3	4	4	4	3	0	3	3	0	3	4	4	1	1	4	4	4	4	4
5	5	4	5	4	5	5	5	2	4	3	4	3	3	4	5	8	5	1	2	3	0	0		4	61	0	4	5	5	4	5	0	5	4	0	5	5	5	1	0	4	5	3	3	3
5	5	5	5	5	5	3	3	5	5	5	5	5	5	5	5	5	4	4	3	4	0	0		2	75	2	3	3	2	2	2	2	4	4	0	4	4	4	1	0	3	3	3	2	2
5	2	2	5	5	5	5	2	4	3	5	2	2	3	5	5	8	5	4	1	4	0	1	0	3	76	1	5	5	5	5	5	0	5	5	0	5	5	5	1	1	5	5	3	2	5
4	4	4	5	4	5	4	4	4	4	4	4	4	4	4	4	7	5	1	3	4	0	0		1	80	0	3	3	3	2	3	0	2	4	0	3	4	4	1	0	3	4	2	2	2	3	3	3	3
5	5	5	5	5	5	4	3	1	3	5	4	2	2	3	3	5	3	1	1	1	0	0		4	37	0	2	3	3	3	3	0	3	3	2	3	3	3	1	1	3	3	4	3	4	3	2	2	3
4	4	4	5	4	5	5	5	2	3	3	3	3	3	5	5	2	5	2	1	1	0	0		4	48	0	4	4	5	5	5	0	4	4	0	4	4	4	1	0	4	4	3	4	4	5	5	5	5
5	5	5	5	5	5	5	5	1	3	4	4	1	5	4	5	6	4	2	2	4	0	0		3	75	0	4	5	4	4	4	0	4	4	1	4	4	4	1	1	4	4	4	4	4	4	5	4	5
5	5	5	5	5	5	5	5	2	4	4	3	3	3	3	4	5	5	2	2	3	0	0		4	48	0	4	5	5	5	5	0	4	4	0	5	5	5	1	1	5	5	5	5	5
3	3	3	3	3	3	4	3	1	3	3	2	3	3	3	3	5	3	2	2	2	0	0		4	48	0	2	2	2	2	2	0	3	3	0	3	3	3	1	1	3	3	3	3	3	3	3	3	3
4	4	4	4	4	4	4	3	3	3	3	3	3	3	3	3	3	5	3	3	3	0	0		1	40	0	3	3	3	3	3	0	4	4	0	4	4	4	1	1	4	3	3	2	3	3	3	3	3
5	5	5	5	5	5	2	3	2	3	4	3	2	2	4	5	4	4	3	1	3	0	0		4	81	2	5	5	5	5	5	0	4	4	2	4	4	4	1	1	1	1	1	1	5	5	5	4	4
5	5	3	5	1	5	1	1	1	3	3	3	3	3	3	3	5	4	4	4	4	0	0		3	76	0	1	1	1	1	1	0	3	3	0	3	3	3	1	0	2	2	2	2	2
2	3	4	5	3	5	4	4	2	3	4	4	3	3	4	4	3	3	2	1	1	0	0		4	63	0	3	3	5	4	3	0	3	4	0	3	3	3	1	1	3	3	3	3	2
5	5	5	5	5	5	5	5	2	1	4	2	1	2	4	3	9	3	1	1	2	0	0		4	0	1	3	4	4	4	3	0	3	2	0	3	4	4	1	1	4	4	4	5	4
4	3	4	4	5	5	5	4	2	3	3	3	3	3	5	4	4	5	2	1	3	0	0		4	76	0	3	4	3	4	4	0	4	4	0	4	4	4	1	0	4	4	4	4	4	4	4	4	4
4	4	4	5	4	4	5	5	2	3	5	1	1	1	4	4	8	5	1	2	2	0	1	0	1	7	2	4	4	5	4	4	0	5	5	0	5	5	5	1	1	5	5	5	5	5
5	5	5	5	5	5	4	3	3	2	4	3	3	2	4	4	7	4	1	1	1	0	0		1	7	0	3	4	5	4	5	0	5	5	0	5	5	5	1	0	5	5	5	5	5	5	5	5	5
5	4	4	5	4	5	1	1	2	2	4	3	4	3	4	4	5	4	3	3	3	0	0		4	50	0	1	1	1	1	1	0	3	2	0	3	2	2	1	0	3	2	2	2	2
1	4	5	5	5	5	4	3	5	5	5	5	5	5	5	5	10	4	2	1	4	0	0		1	52	0	2	2	2	2	3	0	3	2	1	3	2	2	1	1	3	2	2	2	2	4	3	4	3
4	4	4	4	4	5	4	5	1	2	2	2	2	2	4	4	8	5	3	1	1	0	0		4	75	0	4	4	4	4	4	0	5	5	0	4	4	4	1	0	4	4	4	4	4	4	4	4	4
4	4	4	4	4	4	5	5	2	2	3	2	3	2	4	5	8	1	2	4	2	0	0		4	70	1	5	5	2	5	3	0	2	2	0	2	4	3	1	1	3	3	4	4	3	2	3	2	2
5	4	5	5	5	4	5	5	3	4	5	4	4	4	5	5	10	5	4	4	4	1	1	1	1	100	1	5	5	4	5	4	1	5	5	1	4	5	5	1	1	5	5	4	5	5
4	5	5	4	5	5	4	5	1	3	4	3	3	3	4	4	7	4	3	2	3	0	0		1	73	0	2	3	2	4	4	0	2	4	0	4	3	3	1	1	3	4	4	3	4	3	4	4	3
3	4	4	3	3	3	4	4	3	3	4	3	3	3	4	4	6	3	2	2	2	0	0		4	30	0	2	3	3	3	3	0	4	4	0	3	4	4	0	0	4	4	4	4	4
4	5	5	4	4	5	5	4	1	2	4	2	2	2	4	4	2	5	1	1	2	0	0		1	41	0	4	5	4	4	5	0	4	5	0	4	5	5	1	0	4	4	3	3	4
5	5	5	5	5	5	5	5	3	5	5	5	4	4	4	3	3	5	1	1	2	0	0		4	75	0	3	2	3	1	2	0	5	2	0	5	2	2	1	0	4	2	2	2	4	5	3	5	3
5	5	5	5	5	5	4	4	2	2	4	2	2	2	5	5	1	4	1	1	2	0	0		4	50	0	4	4	5	5	5	0	4	4	0	4	4	4	1	1	4	4	4	5	5
4	5	4	5	4	4	5	5	5	5	4	5	4	5	4	4	9	2	3	3	3	0	1	1	3	94	2	4	4	5	5	4	0	4	4	1	4	4	4	0	0	4	4	5	5	4	5	5	5	5
5	5	5	4	4	4	1	1	2	3	4	3	3	3	3	3	10	4	3	3	3	0	0		4	23	1	5	4	3	4	3	0	5	2	0	5	5	5	1	1	5	5	5	5	5
5	5	5	5	5	5	5	3	4	4	5	4	4	4	4	4	5	5	1	1	1	0	0		1	61	0	5	5	5	5	5	0	5	5	0	5	5	5	1	0	5	5	5	5	5	5	5	5	5
2	5	5	5	2	3	4	5	1	2	3	2	2	2	2	2	3	5	1	1	2	0	0		4	77	0	3	4	1	2	1	0	3	2	0	4	3	3	1	0	4	3	2	2	2
5	5	4	5	5	5	5	5	3	3	3	2	2	3	3	3	2	4	1	1	3	0	0		4	13	0	4	4	5	5	5	0	4	4	0	4	5	5	1	0	5	4	3	2	4
4	4	4	5	4	5	4	3	1	2	4	2	2	2	4	4	3	4	1	1	2	0	0		4	75	0	3	3	4	4	5	0	4	4	0	4	4	4	1	1	4	4	4	4	5
5	5	5	5	5	5	5	5	2	2	4	2	2	4	5	5	5	5	1	2	3	0	0		4	25	1	5	5	5	5	5	0	5	5	0	5	5	5	1	1	5	5	5	5	5	5	5	5	5
5	5	5	5	5	5	4	4	2	3	5	4	2	3	4	5	7	5	1	3	4	0	1	0	1	84	0	4	5	4	4	5	0	5	3	1	5	3	4	1	0	4	3	4	3	3	4	3	4	3
4	5	4	5	4	5	4	4	2	3	4	3	2	2	3	3	5	4	1	1	2	1	0		4	51	0	4	3	4	3	4	0	3	4	0	3	4	4	1	0	4	4	4	3	4	3	3	3	4
5	5	5	4	5	5	5	5	3	3	5	5	5	3	5	5	8	4	4	3	3	0	0		4	77	1	4	5	4	5	4	0	5	5	0	5	5	5	1	1	5	5	5	5	4
5	5	5	5	5	5	5	5	3	4	5	5	5	5	5	5	5	5	1	1	1	0	0		4	90	0	5	5	5	5	4	0	5	5	0	5	5	5	1	0	5	5	2	2	3	5	5	2	2
5	5	5	5	5	5	4	3	2	3	4	3	3	3	3	3	5	4	1	1	1	0	0		4	25	0	4	4	4	4	5	0	5	5	0	5	5	5	1	1	5	5	5	5	5	4	4	4	4
5	5	5	5	5	5	4	3	1	1	4	1	2	2	2	2	4	4	1	2	4	0	0		4	77	0	4	5	5	5	5	0	5	5	0	5	5	5	1	1	5	5	2	5	3
4	4	4	5	3	5	4	4	2	3	3	3	3	3	3	3	5	1	2	1	1	0	0		4	30	0	4	4	5	4	5	1	4	4	0	4	4	4	1	1	4	4	4	4	4
5	5	5	5	4	4	5	5	4	4	4	4	4	4	4	4	2	5	1	1	1	0	0		4	39	2	5	5	5	4	5	0	4	4	0	5	4	4	1	0	5	5	5	5	5	4	3	4	4
4	4	4	4	4	5	4	3	2	3	4	4	2	3	4	4	4	4	4	2	2	0	0		4	44	0	2	3	3	4	5	0	3	3	0	4	4	4	1	0	3	3	3	4	2	3	3	3	3
5	5	5	5	5	5	4	4	5	5	5	5	4	4	4	4	9	3	2	2	4	0	1	0	3	40	0	2	5	2	3	2	1	5	5	1	4	3	3	1	1	3	3	4	3	2	4	5	5	5
5	5	5	4	5	5	5	4	1	1	3	2	2	3	5	5	1	3	1	1	2	0	0		4	62	0	2	3	1	4	4	0	4	4	0	4	4	4	1	0	4	4	4	4	4
4	3	4	5	4	3	4	5	4	4	4	4	4	3	4	5	10	3	3	2	3	0	1	1	2	20	1	4	4	3	4	4	0	4	3	1	4	3	4	1	1	3	4	4	3	4
5	5	5	5	5	4	5	5	3	4	4	3	3	4	5	4	3	5	2	3	1	0	1	0	2	74	2	5	5	5	5	5	0	5	5	0	5	5	5	1	0	5	5	5	5	5	4	5	4	5
5	5	5	5	5	5	5	5	2	4	5	4	4	4	5	5	5	3	1	1	4	0	0		4	49	0	2	3	3	3	4	0	4	4	0	4	4	4	1	0	4	4	3	3	4	5	5	5	5
5	5	5	5	5	5	4	5	1	3	5	4	4	4	5	5	5	5	2	3	3	0	0		4	50	2	3	3	5	4	4	2	4	4	0	3	3	3	1	1	4	4	4	5	5	3	3	4	4
5	5	5	5	5	5	5	4	4	4	4	4	4	4	4	4	5	5	1	2	2	0	1	0	1	92	2	2	2	2	5	5	0	5	3	0	4	2	2	1	1	3	2	3	3	4	4	4	4	4
5	5	5	5	4	5	5	3	3	4	4	4	4	4	4	4	5	5	1	1	3	0	0		4	40	1	4	4	4	4	3	0	5	5	0	5	5	5	1	1	5	4	2	2	3	5	5	5	5
5	5	5	5	5	5	5	5	3	3	3	3	3	3	3	3	3	3	1	1	1	0	0		4	49	2	5	5	5	5	5	0	5	5	0	5	5	5	1	1	5	5	5	5	5	5	5	5	5
5	3	3	5	5	4	5	5	4	5	5	4	5	5	3	3	7	5	3	3	3	0	0		4	55	0	4	4	4	4	4	0	4	4	0	4	4	4	1	0	3	3	3	3	3
5	5	5	5	5	5	4	4	3	3	4	4	3	3	4	4	8	5	3	3	3	0	0		4	36	0	4	3	4	4	4	0	3	3	0	4	4	4	1	1	4	4	4	4	3	3	3	3	4
5	5	5	5	5	5	4	4	3	2	3	1	1	1	4	3	7	4	1	1	3	0	0		4	65	0	5	5	4	4	5	0	5	5	0	5	5	4	1	1	5	5	4	4	5
5	5	5	5	5	5	4	3	3	3	4	3	3	3	3	3	7	4	2	2	3	0	0		3	65	2	3	4	3	4	3	0	4	5	0	5	4	4	1	1	4	4	4	2	5	3	3	4	3
3	3	3	4	4	4	3	4	2	2	3	2	2	2	3	3	5	5	2	1	1	0	0		4	75	0	3	3	4	4	4	0	3	3	0	3	3	3	1	1	3	3	4	4	4
5	5	4	5	5	5	4	4	1	2	4	2	3	3	5	4	7	4	2	2	2	0	0		1	70	0	5	5	5	5	5	0	5	5	0	5	5	4	1	0	5	5	5	5	5
4	4	4	4	4	4	5	4	4	4	4	3	3	3	3	3	5	4	1	1	2	0	0		4	24	0	3	3	3	3	3	0	3	3	0	3	3	3	1	1	3	3	3	3	3	3	3	3	3
2	4	4	4	4	4	4	4	3	4	4	4	4	4	3	4	6	4	3	4	3	0	0		4	33	1	3	4	4	4	4	1	3	3	0	3	3	3	1	1	3	3	3	3	4
5	5	5	5	5	5	5	5	4	4	5	4	3	3	3	3	7	5	1	1	1	0	0		3	20	0	5	5	5	5	5	0	5	5	0	5	5	5	1	1	5	5	4	5	5	5	5	5	5
4	5	5	4	4	5	5	5	4	5	5	5	5	5	5	5	7	4	1	1	4	0	0		1	60	0	4	5	4	3	5	2	5	4	1	5	5	4	1	1	4	4	4	3	4
5	5	5	5	5	5	5	5	1	3	5	5	3	3	5	5	7	4	1	1	4	0	0		4	51	1	4	4	3	5	5	0	4	2	0	4	3	3	1	1	5	5	4	5	5
3	4	4	5	4	5	5	4	2	3	4	3	3	3	4	4	0	3	1	1	1	0	0		4	71	0	3	4	5	4	5	0	4	4	0	4	4	5	1	0	5	5	5	5	5	4	4	4	4
4	4	4	4	4	5	4	3	2	4	5	4	3	4	4	4	0	5	1	1	1	0	0		4	34	0	3	3	1	3	2	0	2	2	0	3	3	3	1	0	2	2	2	3	3
5	5	5	5	5	5	5	5	4	4	4	4	4	4	4	4	8	4	4	4	1	0	0		4	98	0	3	3	3	3	3	0	4	4	0	4	4	4	1	1	4	4	4	4	4	4	4	4	4
3	5	5	5	4	5	5	4	4	3	5	3	3	4	4	4	6	5	2	2	3	0	1	0	1	77	0	3	2	4	4	4	0	5	2	0	4	2	3	1	1	2	3	4	2	2	4	5	3	4
3	4	4	4	3	4	4	4	2	4	4	3	3	3	4	4	6	5	2	2	3	0	0		4	76	0	3	2	4	3	4	0	4	4	0	4	3	2	1	0	3	2	3	3	4
5	5	5	5	5	5	4	5	3	4	5	5	4	4	5	5	4	5	2	2	2	0	0		1	35	0	4	4	4	4	4	0	4	4	0	5	5	5	1	1	4	4	4	4	4	5	5	5	5
5	5	5	5	4	4	4	2	1	4	5	4	2	4	1	1	7	5	3	2	4	0	0		1	40	0	3	2	2	2	4	1	4	4	0	4	4	4	1	0	4	4	2	2	4
5	5	5	5	5	4	5	5	2	2	3	3	3	2	4	4	4	4	3	1	3	0	0		4	48	0	3	3	3	3	4	0	3	3	0	3	3	3	1	1	4	4	4	4	4
3	5	5	3	4	4	5	5	4	4	5	2	1	3	5	5	6	4	2	1	3	0	0		4	51	2	4	4	4	4	4	0	3	3	0	4	4	4	1	0	3	3	4	3	4	3	3	4	4
5	5	5	5	5	5	5	5	5	5	5	5	5	5	5	5	6	5	2	1	3	0	0		1	70	0	5	5	5	5	5	0	5	5	0	5	5	5	1	0	5	5	5	5	5	5	5	5	5
5	5	5	4	5	5	5	5	2	3	4	3	3	3	4	4	5	5	1	1	1	0	0		2	75	0	4	5	4	4	5	0	4	4	0	4	4	4	1	0	4	4	4	3	4	4	4	4	4
5	5	5	5	5	5	5	5	3	3	4	3	3	3	3	3	5	4	1	1	3	0	0		4	51	0	5	5	5	5	5	0	4	4	0	4	4	4	1	1	4	4	4	4	4
4	5	5	5	4	5	5	5	2	4	5	4	3	3	4	4	2	4	1	1	1	0	0		4	75	0	3	4	5	4	5	0	4	4	0	4	4	4	1	1	3	4	4	4	4	4	4	4	4
5	5	5	5	5	5	5	5	1	3	4	3	3	3	4	4	3	4	1	2	2	0	0		4	24	0	3	2	3	3	4	0	4	4	0	4	4	4	1	0	4	4	4	4	5
5	5	5	5	5	5	5	5	2	4	5	4	4	4	4	4	3	5	2	1	4	0	1	0	1	31	0	5	5	5	5	5	0	5	3	0	5	4	4	1	0	5	4	4	4	5	4	4	4	4
5	5	5	5	5	5	5	5	1	3	3	3	3	4	4	3	2	5	2	1	2	0	0		1	46	0	5	5	5	5	5	0	5	5	0	5	5	5	1	1	5	5	5	5	5	5	5	5	5
3	3	4	4	2	4	4	4	2	2	4	3	3	3	4	5	2	3	1	3	2	0	0		4	21	0	2	3	3	3	3	0	3	3	0	3	3	3	1	0	3	3	3	3	3	2	2	2	3
5	5	5	5	5	5	5	5	4	4	5	4	4	4	5	5	9	5	4	1	4	0	1	0	4	11	0	5	5	5	5	5	0	5	5	0	5	5	5	1	1	5	5	5	5	5	5	5	5	5
5	5	5	5	5	5	5	3	1	2	5	1	1	3	5	5	8	5	3	1	4	0	0		1	24	0	5	5	5	5	5	0	5	5	0	5	5	5	1	1	5	5	5	5	5
2	2	2	3	2	4	2	2	2	2	2	2	3	2	4	4	2	5	1	1	2	0	0		4	17	0	3	3	3	3	4	0	4	4	0	3	3	3	1	1	3	3	2	2	2
3	3	4	4	4	5	4	3	1	3	3	3	3	1	5	5	4	4	1	2	2	0	0		4	30	2	2	3	4	4	4	0	4	4	0	4	4	4	1	0	4	4	4	4	4	4	4	4	4
5	5	5	5	5	5	3	4	2	4	4	4	3	4	4	4	7	4	2	1	2	0	0		4	20	2	4	4	2	3	4	0	4	4	2	4	4	5	1	0	4	4	4	5	5
4	4	4	5	4	4	4	4	4	4	4	4	4	4	4	4	3	4	1	1	2	0	0		4	90	2	3	3	4	4	4	0	3	3	0	3	3	3	1	1	4	4	3	3	3	3	3	3	3
3	4	4	4	4	5	5	4	3	3	3	3	3	3	3	3	5	5	1	2	2	0	0		4	80	0	2	2	2	2	2	0	3	3	0	3	3	3	1	0	3	3	3	3	3
5	5	5	5	5	5	4	3	2	4	5	5	5	4	3	3	2	5	1	1	1	0	0		1	75	0	2	2	3	2	2	0	4	2	0	3	2	2	1	1	4	2	3	2	3
5	5	5	5	4	4	2	2	3	5	5	5	5	5	5	5	7	4	1	1	3	0	1	0	4	51	0	4	4	4	4	4	0	3	3	0	3	3	3	1	1	4	4	4	4	5
5	5	5	5	5	5	5	4	2	4	3	3	3	3	4	3	6	5	2	2	2	0	0		1	50	0	3	5	3	5	5	0	5	5	0	5	4	4	1	0	5	4	3	3	3
4	4	4	4	4	4	3	4	2	3	4	4	4	4	4	4	3	5	1	1	1	0	0		4	23	0	3	3	3	3	3	0	4	4	0	4	4	4	1	1	4	4	4	4	4	4	4	4	4
4	5	5	4	4	5	5	5	4	5	5	4	4	5	4	4	5	5	2	1	3	0	1	0	4	92	0	4	4	4	4	5	0	5	5	0	5	5	5	1	1	5	5	5	4	5
5	5	5	5	5	5	4	4	1	2	3	2	3	2	4	4	5	3	2	2	3	0	0		4	25	2	5	5	5	5	5	0	4	4	0	4	4	4	1	0	4	4	2	4	4
5	5	5	5	5	5	4	5	3	3	5	4	3	3	3	3	2	5	2	2	3	0	0		4	20	0	5	5	5	5	4	0	4	4	0	4	4	4	1	0	4	4	4	4	4
5	5	5	5	5	5	3	3	2	3	3	3	3	3	4	4	1	5	1	1	1	0	0		4	76	0	2	2	2	2	2	0	2	2	0	2	2	2	1	0	2	2	2	2	2	2	2	2	2
4	2	5	4	3	3	3	4	4	4	4	3	4	4	4	4	7	5	1	2	4	0	0		1	45	1	4	4	4	4	4	1	3	4	0	4	4	4	1	0	3	3	3	3	3
3	4	4	5	3	5	4	4	1	1	4	2	2	2	3	3	0	5	1	2	1	0	0		3	24	0	3	4	3	2	2	0	4	4	0	4	3	3	1	1	4	4	2	3	2
4	5	5	5	4	5	5	5	3	3	5	4	4	4	5	5	4	3	2	1	3	0	0		4	23	0	1	3	2	2	2	0	3	3	0	3	3	3	1	0	3	3	3	3	3
5	5	5	5	5	5	3	2	1	1	1	1	1	1	3	3	1	4	2	1	2	0	0		4	90	0	3	3	3	3	4	0	4	4	0	3	3	3	1	0	3	3	3	4	4	3	3	3	3
3	3	4	4	4	4	3	3	3	3	3	4	3	3	3	3	1	4	2	1	1	0	0		4	51	0	3	3	4	3	4	0	3	3	0	3	3	3	1	0	3	3	3	3	3
5	5	5	5	5	5	4	4	1	1	3	1	1	3	3	3	2	3	2	2	2	0	0		4	25	0	3	5	5	5	5	0	5	5	0	5	5	5	1	0	5	5	5	5	5
5	5	5	5	5	5	5	5	1	4	4	3	2	3	5	4	0	3	1	1	1	0	0		4	25	0	3	4	5	5	5	0	3	3	0	3	3	3	1	0	3	3	4	3	3
5	5	5	5	5	5	5	5	4	4	5	4	4	4	5	5	7	4	3	3	3	0	1	0	3	49	2	4	5	4	5	4	0	3	3	0	3	3	3	1	1	3	3	3	3	3	3	3	3	3
4	5	5	4	4	4	4	3	4	5	4	4	4	5	5	5	8	4	2	3	4	0	1	0	3	73	1	4	5	4	4	3	1	5	5	2	5	5	5	1	1	5	5	4	3	5	4	4	4	4
4	4	4	3	4	5	4	4	1	2	4	3	3	2	4	4	6	5	3	3	3	0	0		4	25	0	4	5	4	4	4	0	3	3	0	3	4	4	1	0	4	4	4	4	4	3	5	3	4
4	5	4	5	4	5	4	4	3	3	4	4	4	4	4	4	7	4	3	3	3	0	1	0	4	24	1	4	4	5	4	5	1	4	4	1	4	4	4	1	1	4	4	5	4	5	4	4	4	4
1	3	3	4	3	3	4	4	2	3	4	3	2	2	3	3	2	4	1	2	2	0	0		4	56	0	2	3	4	3	4	0	4	2	0	5	4	4	1	0	4	3	2	2	3
5	5	5	5	5	5	5	5	1	3	5	3	3	3	5	5	0	5	1	1	1	0	0		4	34	0	3	3	3	4	5	0	5	2	0	3	2	3	1	1	4	2	5	3	3	2	2	3	2
4	5	5	4	4	5	5	5	1	2	3	2	2	2	4	4	5	5	1	1	2	0	0		1	38	0	5	5	4	4	5	0	4	5	0	4	4	4	1	0	4	4	3	3	4	4	5	5	5
5	5	5	5	5	5	5	5	5	5	5	5	5	5	5	5	7	5	4	4	4	0	1	0	1	15	1	5	5	5	5	5	1	5	5	1	5	5	5	1	1	5	5	5	5	5
5	5	5	5	5	5	5	4	4	4	4	4	4	4	4	5	7	4	3	3	3	0	0		1	41	1	4	4	4	4	4	0	4	4	0	3	4	4	1	1	3	4	3	4	4	4	3	4	4
4	5	4	5	5	5	4	4	1	2	4	3	2	2	4	4	5	3	3	3	3	0	0		4	75	0	5	5	5	5	5	0	4	4	0	5	5	5	1	1	4	4	3	3	5
4	4	4	4	4	5	2	4	1	2	4	2	2	3	4	4	3	1	2	1	3	0	0		4	66	0	3	3	3	4	5	0	3	3	0	3	3	3	1	0	4	3	3	3	3	4	3	3	3
4	5	5	4	5	4	5	4	2	4	4	5	5	3	4	3	7	5	3	2	4	0	0		1	63	0	3	5	4	5	5	0	4	3	0	3	2	2	1	1	3	2	4	4	5	3	2	5	3
4	5	4	4	3	4	4	5	4	4	4	4	3	3	3	4	6	4	4	4	4	0	0		4	14	1	1	3	2	1	3	0	3	4	0	3	4	4	1	1	3	3	3	3	4	3	4	3	4
3	3	3	2	3	4	2	4	3	1	2	3	3	2	4	3	9	2	2	1	2	0	1	0	4	76	0	3	4	2	5	5	0	3	2	0	2	3	3	1	1	3	4	3	3	4
3	4	5	4	5	5	3	3	3	3	5	3	3	4	4	4	7	4	1	1	1	0	0		4	77	0	4	5	5	5	5	0	5	5	0	5	5	5	1	0	5	5	5	5	5	5	5	5	5
2	3	3	2	1	5	3	3	2	2	3	3	3	3	4	4	0	5	1	2	2	0	0		4	75	0	2	4	4	4	4	0	4	4	0	3	3	3	1	0	3	3	3	3	3	1	1	1	1
5	5	5	5	5	4	4	5	1	1	5	3	3	5	5	5	6	3	1	3	2	1	0		1	41	1	3	3	4	4	5	0	3	3	0	3	3	3	1	1	4	4	2	5	3	2	2	2	2
5	5	5	5	5	5	5	5	2	3	4	4	4	4	4	4	5	4	2	1	2	0	0		4	52	0	3	3	3	3	3	0	5	5	2	5	5	5	1	1	5	5	5	5	5
5	5	5	5	5	5	5	4	4	4	4	4	4	4	4	4	5	5	1	2	4	0	0		1	52	2	3	4	2	3	3	0	5	4	0	5	4	4	1	1	5	3	2	3	3	2	5	2	5
5	5	5	5	5	5	4	4	2	2	4	4	3	3	4	4	5	5	3	2	2	0	0		4	80	0	5	5	5	5	5	0	5	5	0	5	5	5	1	0	5	5	5	5	5
4	5	5	4	3	5	5	5	3	4	5	4	3	3	4	4	7	4	2	1	2	0	0		4	25	0	4	3	3	3	3	0	4	3	0	4	3	3	1	0	4	3	3	3	3
5	5	5	5	5	5	4	4	1	1	5	3	2	3	4	4	3	5	1	1	4	0	0		4	90	0	4	5	5	4	5	0	5	3	0	5	5	5	1	0	5	5	4	4	5	4	4	4	3
4	4	4	4	4	4	5	5	2	3	4	4	3	3	4	3	7	2	1	1	1	0	0		4	24	0	4	4	4	4	4	0	4	4	0	4	4	4	1	0	4	4	4	4	4
3	4	4	5	3	3	4	3	3	2	5	3	3	3	5	5	0	4	1	1	1	0	0		4	100	0	1	1	1	1	1	0	5	5	0	5	5	5	0	0	5	5	5	5	5	5	5	5	5
5	5	5	5	5	5	4	4	1	3	3	3	3	3	5	4	1	3	1	2	2	0	0		4	58	0	5	5	5	5	5	0	2	3	0	2	3	3	1	0	2	1	3	4	4
4	4	4	4	5	5	3	2	4	4	4	4	4	4	4	4	4	5	3	2	4	0	0		1	23	0	4	4	4	5	5	0	3	3	0	3	3	3	1	1	4	3	3	2	3	3	3	3	3
4	5	5	4	3	4	5	3	2	1	2	1	2	1	2	2	4	2	1	1	1	0	0		4	48	0	2	2	2	3	3	0	4	4	0	4	4	3	1	0	5	5	5	5	5	3	3	2	1
4	3	2	4	4	4	4	4	2	3	4	4	3	3	4	4	6	4	2	1	1	1	0		1	42	0	3	4	4	3	4	0	4	5	0	4	4	3	1	1	4	3	3	4	4	4	4	3	3
5	4	4	5	4	5	5	4	5	5	5	4	4	4	5	5	7	4	2	4	4	0	0		1	81	0	4	5	4	5	4	0	4	4	0	3	4	3	1	1	3	4	2	2	3	5	5	5	5
5	5	5	5	5	5	5	5	3	3	4	3	3	3	3	3	3	5	1	1	2	0	0		4	76	0	3	3	4	4	4	0	5	3	0	4	4	4	1	0	4	4	4	4	4	2	2	2	2
3	4	4	4	3	5	4	4	1	3	4	3	2	3	4	4	0	4	1	2	2	0	0		4	52	1	3	3	4	4	5	0	3	4	0	4	4	4	1	1	4	4	4	4	4	4	4	4	4
5	5	5	5	5	5	4	4	3	3	4	3	3	3	3	3	4	4	2	1	2	0	0		4	75	0	2	2	3	3	3	0	3	3	0	2	2	3	1	1	3	3	3	4	4
5	5	5	5	5	5	3	3	1	2	3	3	2	2	3	3	0	5	1	1	1	0	0		4	96	0	1	1	1	1	1	0	2	2	0	2	2	2	1	0	2	2	2	2	2	2	2	2	2
5	5	5	5	5	5	5	5	4	4	5	4	4	4	4	4	1	5	1	1	1	0	0		1	48	0	4	4	4	4	4	0	4	4	0	4	4	4	1	0	4	4	4	4	4
5	5	5	5	4	5	5	4	1	3	5	3	3	3	4	4	2	5	1	1	1	0	0		4	25	0	3	4	5	5	5	0	5	5	0	4	4	4	1	0	3	3	4	4	4
4	2	2	5	5	5	5	3	1	4	4	4	2	3	4	4	1	5	1	1	2	0	0		4	63	0	3	4	5	5	5	0	5	5	0	5	4	4	1	0	5	4	5	5	5	5	4	5	5
4	5	5	4	4	5	5	5	3	3	3	3	3	3	3	3	7	4	1	1	2	0	0		4	75	2	3	5	3	5	5	0	4	4	0	5	5	5	1	1	4	4	4	4	4	4	4	4	4
4	5	5	4	4	5	5	5	3	4	5	4	5	4	5	5	7	3	4	4	4	0	0		2	33	0	4	5	5	5	5	0	5	5	0	5	5	5	1	1	5	5	5	4	5
3	4	4	4	4	5	2	2	3	4	4	3	3	3	3	3	1	5	2	1	1	0	0		4	75	0	3	3	4	4	4	0	4	3	0	4	3	3	1	0	4	3	3	3	3	4	3	4	4
5	5	5	5	5	5	4	4	2	3	4	4	4	3	5	5	6	5	1	1	2	0	0		4	25	0	5	5	5	5	5	0	5	5	0	5	5	5	1	1	5	5	5	5	5
1	1	1	1	1	1	3	3	1	1	1	1	1	1	1	1	0	3	1	1	1	0	0		4	0	0	1	1	1	1	1	0	5	5	0	5	5	5	1	1	5	5	5	5	5
5	5	5	5	5	5	5	4	2	3	3	2	2	2	4	4	6	4	3	1	2	1	0		4	41	0	4	4	4	4	4	2	4	4	0	3	3	3	1	1	3	3	3	3	3
5	5	5	5	5	5	5	5	1	2	3	3	3	3	5	5	8	3	1	3	2	0	0		3	10	1	5	5	5	5	3	0	5	5	0	5	5	5	1	1	4	4	4	5	5
4	4	4	5	4	5	5	4	2	3	4	4	3	3	4	4	2	4	1	1	2	0	0		4	27	2	5	5	5	5	5	0	4	4	0	4	4	4	1	1	4	4	4	4	4	4	4	4	4
5	5	5	5	5	5	5	5	3	3	4	4	4	3	5	4	5	5	1	1	3	0	0		4	20	0	5	5	5	5	5	0	5	5	0	5	5	5	1	1	5	5	5	5	5
4	4	4	5	4	5	5	3	2	3	4	3	3	3	4	4	0	3	1	1	1	0	0		4	60	0	2	2	2	2	2	0	3	3	0	3	3	3	1	0	2	2	2	2	2
5	5	5	5	5	5	4	4	3	4	5	3	3	3	4	5	4	5	2	1	2	0	0		1	39	0	4	2	1	2	4	0	4	2	0	4	2	2	1	1	4	3	2	3	2
5	5	5	5	5	5	1	3	2	4	4	4	4	3	4	4	5	5	3	3	1	0	0		4	75	0	3	3	3	3	3	0	4	4	0	3	3	3	1	1	3	3	3	3	3	3	3	3	3
1	1	3	4	4	5	5	4	1	1	4	1	1	1	3	3	5	5	3	3	3	0	0		4	45	0	2	2	3	3	5	0	4	4	0	4	4	4	1	0	4	4	4	2	5	2	2	2	2
4	4	4	4	4	5	4	3	1	3	3	3	3	3	3	3	4	5	3	2	2	0	0		4	22	0	2	3	3	4	4	0	5	4	0	4	4	4	1	1	4	4	4	4	4	3	3	3	3
4	4	4	4	4	5	5	4	2	2	2	2	2	2	3	3	3	4	2	2	2	0	0		4	75	0	3	3	3	3	4	0	4	4	0	4	4	4	1	1	4	3	3	3	3
3	4	4	4	4	5	4	4	2	3	3	3	3	3	3	3	7	4	3	2	3	0	0		4	49	0	2	2	3	3	4	0	3	3	0	2	2	2	1	0	2	2	2	2	2
5	5	5	5	5	5	4	5	4	5	5	4	4	5	4	4	9	5	1	1	4	0	0		1	51	0	3	2	2	1	2	0	4	2	0	4	2	2	1	1	3	2	2	1	3	3	2	3	3
4	4	4	5	4	5	4	4	2	4	3	3	3	3	4	4	1	2	2	1	1	0	0		4	27	0	4	3	3	3	3	0	4	4	0	3	4	3	1	0	4	3	4	3	4
3	5	5	4	5	5	5	5	3	4	5	3	3	3	4	4	3	5	2	1	1	0	0		4	0	0	4	4	5	5	5	0	5	5	0	4	3	5	1	1	5	5	5	4	5
5	5	5	5	5	5	4	5	2	3	4	4	4	4	4	4	2	4	3	1	2	0	1	0	1	62	0	4	4	4	4	4	0	5	5	0	4	4	5	1	0	4	4	4	4	4
5	5	5	5	5	5	5	5	3	3	5	4	4	5	5	5	7	4	1	2	1	0	1	0	1	65	1	5	5	5	5	5	0	3	3	0	3	3	3	1	1	3	3	3	3	3
5	5	5	5	5	5	5	5	3	4	4	4	4	4	4	4	5	5	2	1	2	0	0		4	0	0	5	5	5	5	5	0	5	5	0	5	5	5	1	1	5	5	5	5	5
5	5	5	5	5	5	4	4	1	4	5	5	3	4	4	4	4	5	1	1	2	0	0		4	33	0	4	5	5	5	5	0	5	5	1	5	5	5	1	1	4	4	5	4	5	5	5	5	5
3	3	3	3	3	5	4	4	2	3	3	3	3	3	3	3	5	2	1	2	3	0	0		4	32	0	4	4	5	4	5	2	4	4	1	4	4	4	1	1	5	5	5	5	5
4	4	4	4	4	4	2	4	3	3	3	3	3	3	3	3	1	5	2	2	2	0	0		4	88	0	2	2	2	2	2	0	4	4	0	3	3	3	1	1	3	3	2	2	2
4	4	5	4	4	5	4	4	1	3	4	4	3	3	5	5	2	5	2	1	2	0	0		4	40	0	4	4	5	5	5	0	4	4	1	5	5	4	1	0	5	5	5	5	5	3	5	4	5
2	3	5	3	2	5	1	3	2	5	4	4	1	3	3	3	7	4	2	3	3	2	1	1	4	25	2	4	2	4	3	2	1	3	3	1	2	1	3	0	0	4	1	3	3	3
3	3	3	3	3	5	4	4	1	2	3	2	2	2	3	3	3	4	1	1	1	0	0		4	49	0	4	4	4	4	4	0	4	4	0	4	4	4	1	1	4	4	4	4	5	3	3	3	3
4	4	4	4	3	5	5	5	4	5	5	4	5	5	5	5	2	5	2	3	3	0	0		4	82	1	3	3	3	3	3	0	4	4	0	4	4	4	1	1	3	3	3	3	3
4	4	4	4	4	5	4	4	3	4	4	4	3	3	5	5	5	4	3	1	1	0	1	0	4	19	0	5	5	5	5	5	0	5	5	0	5	5	5	1	1	5	5	5	5	4	5	5	5	5
5	5	4	5	5	4	3	3	1	3	5	3	3	2	5	5	4	5	1	1	3	0	1	0	3	84	0	5	4	5	5	4	0	1	2	0	4	3	5	1	0	3	3	3	3	2
4	4	4	4	4	4	4	3	1	4	4	4	4	2	4	4	2	4	3	2	2	0	0		4	31	0	4	4	4	4	4	0	4	4	0	4	4	4	0	0	4	4	4	4	4	4	4	4	4
5	5	5	5	5	5	5	5	5	5	5	4	4	4	4	4	5	4	1	1	2	0	0		1	50	0	5	5	5	5	5	0	5	5	0	5	5	5	1	0	5	5	5	5	5
4	4	4	5	5	5	5	5	1	4	4	4	3	3	4	4	8	3	4	4	4	0	1	0	4	23	2	3	4	4	4	4	2	4	4	2	4	4	4	1	1	4	4	4	4	3
5	5	4	5	5	5	4	5	2	3	4	3	2	3	3	3	5	4	2	1	1	0	0		4	20	0	4	4	4	5	5	0	5	5	0	5	5	5	1	0	5	5	5	5	4	5	5	5	5
4	4	4	4	4	5	3	3	3	4	4	4	3	3	4	4	1	3	3	3	3	1	0		4	72	0	3	3	3	3	4	0	2	2	0	2	2	2	1	0	2	2	2	2	2
3	4	4	5	3	4	4	4	4	5	5	4	5	5	5	5	1	5	1	1	1	0	1	0	4	63	0	3	4	5	4	4	0	4	4	0	4	5	5	1	0	4	4	4	4	5	4	5	4	3
5	4	4	5	4	5	5	4	3	4	4	4	4	4	4	4	2	5	2	2	3	0	0		1	50	0	4	4	4	4	4	0	5	3	0	5	3	3	1	1	4	3	5	4	5
5	5	5	5	5	5	5	5	3	4	5	3	3	4	5	4	5	3	3	2	3	0	0		1	75	0	4	4	5	5	4	0	4	3	0	4	3	3	1	1	4	3	2	2	4	4	4	4	4
2	5	4	5	2	5	5	4	1	4	4	2	2	2	3	5	6	4	2	2	3	0	0		3	36	0	3	4	5	4	5	0	5	5	0	4	4	4	1	1	5	5	5	4	5	3	3	3	3
4	4	4	5	4	5	5	5	1	3	3	3	3	3	4	4	6	2	4	3	4	0	1	0	4	88	1	5	5	3	5	4	0	3	3	0	3	3	4	1	1	4	4	4	4	4	3	4	4	4
4	4	4	4	4	4	5	4	1	3	4	3	3	3	3	3	3	5	1	1	1	0	0		4	76	0	2	1	3	2	4	0	4	4	0	4	2	2	1	0	3	3	3	2	3	4	2	4	3
3	5	5	4	3	4	5	5	2	3	4	4	3	3	3	3	2	5	1	1	1	0	0		4	49	0	1	1	1	1	1	0	3	3	0	3	3	3	1	0	3	3	3	3	3
5	5	5	5	5	5	5	5	1	3	5	3	3	3	5	5	8	4	3	3	4	0	1	0	4	50	0	5	5	5	5	5	0	5	5	0	4	4	5	1	1	5	5	5	5	5	5	4	5	5
5	5	5	5	4	5	4	4	3	5	5	4	4	4	4	4	5	5	2	1	3	0	0		4	35	1	3	4	4	4	3	0	3	3	1	4	4	4	1	1	4	4	3	3	3	4	4	4	4
5	4	5	5	5	5	4	4	4	5	5	5	4	5	5	5	1	5	1	1	2	0	0		4	60	0	3	5	5	5	5	0	5	4	0	5	4	4	1	0	5	4	3	3	2	5	4	5	5
3	2	2	4	4	4	4	4	1	2	3	2	2	2	3	3	5	4	1	1	1	0	0		4	50	0	3	2	3	3	4	0	3	3	0	3	3	3	1	1	3	3	4	3	4
4	4	4	4	4	4	4	4	1	3	4	3	4	3	3	3	2	5	1	1	2	0	0		1	34	0	4	4	3	3	3	0	4	4	0	5	5	5	1	0	4	4	3	3	3	4	4	4	4
5	5	5	5	5	5	4	4	1	3	4	4	4	4	4	4	0	5	2	1	1	0	0		4	56	0	4	5	5	5	5	0	4	4	0	5	5	5	1	0	4	4	4	4	4	5	5	5	5
5	5	5	5	5	5	5	4	4	4	4	4	4	4	4	4	3	4	2	2	2	0	0		1	38	0	2	3	4	3	3	0	3	3	0	3	3	3	1	1	3	3	2	2	2
4	5	5	5	5	5	5	5	1	4	4	4	4	4	4	4	3	5	3	1	3	0	0		4	5	0	5	5	5	5	5	0	5	5	0	5	5	5	1	0	5	5	5	5	5	5	5	5	5
5	5	5	5	5	5	2	2	2	2	4	2	1	2	3	3	1	5	1	1	1	0	0		4	50	0	4	4	4	4	4	0	5	5	0	4	4	4	1	0	5	5	5	5	5
4	4	4	4	4	4	4	3	2	4	4	4	4	3	4	4	3	5	4	2	2	0	0		4	45	0	4	4	4	4	4	0	3	4	0	4	4	4	1	0	3	3	3	3	3
4	4	4	4	4	5	2	2	2	3	3	3	3	3	3	3	3	4	3	2	1	0	0		4	76	0	3	3	3	3	5	0	3	3	0	3	3	3	1	1	3	3	3	4	4	4	4	3	3
5	5	5	5	4	4	4	5	3	3	5	4	3	3	4	4	8	5	2	3	2	0	0		3	85	1	5	5	5	4	4	0	5	5	0	5	5	5	1	0	4	4	4	5	4	5	5	5	5
5	5	5	5	5	5	4	4	3	4	4	4	4	4	4	4	6	4	2	1	2	0	0		4	40	0	4	4	3	3	4	0	4	3	0	4	4	4	1	1	4	4	3	4	4
3	4	4	3	4	4	4	4	3	4	5	5	3	4	4	4	4	4	3	2	2	0	0		4	76	0	3	3	3	3	3	0	3	3	0	3	3	3	1	0	4	4	3	3	3	3	4	3	4
5	5	5	5	5	5	4	4	2	2	3	4	4	3	4	4	4	4	2	2	3	0	0		4	25	0	4	4	2	2	2	0	3	3	0	3	3	3	1	0	3	3	4	4	4	2	2	2	3
5	5	5	5	5	5	4	4	1	3	4	3	3	3	5	5	5	3	1	2	2	0	0		4	76	0	5	5	5	5	5	0	5	5	0	5	5	5	1	0	5	5	5	5	5
5	5	5	5	5	5	3	3	3	4	4	3	3	4	3	3	2	5	1	1	1	0	0		1	48	0	4	4	4	4	4	0	3	3	0	3	3	4	1	1	4	4	4	4	4
4	4	4	4	4	5	4	4	1	2	4	2	2	2	4	4	3	5	1	1	1	0	0		4	72	0	2	2	3	3	5	0	4	4	0	3	3	2	1	0	3	3	3	2	4	2	2	2	2
4	3	4	4	4	3	2	4	3	3	3	3	3	3	4	4	3	5	2	1	2	0	0		4	76	0	1	3	3	4	5	0	5	5	0	5	5	5	1	0	3	3	3	3	2	2	3	2	3
5	5	5	5	5	5	5	4	1	2	4	3	3	3	4	4	1	5	1	1	1	0	0		1	25	0	2	3	2	2	3	0	5	4	0	5	4	4	1	0	4	4	3	3	4
5	5	5	5	5	5	3	3	3	3	3	3	3	3	3	3	0	5	1	1	4	0	0		4	82	0	3	4	5	5	5	0	2	2	0	3	3	3	1	0	3	3	3	3	3	3	3	3	3
4	4	4	4	4	4	5	4	2	4	4	4	3	3	4	4	2	4	2	1	1	0	0		4	31	0	4	4	2	4	4	0	4	4	0	4	4	4	1	0	4	4	2	3	2
5	5	5	5	5	4	5	5	4	3	4	3	3	4	3	3	4	5	1	3	3	0	0		4	16	0	5	5	5	5	4	0	5	5	0	5	5	3	1	1	5	5	5	3	5	5	5	5	5
5	5	5	5	5	5	5	5	1	2	4	3	2	4	4	4	0	5	1	3	1	0	0		4	17	0	3	3	3	3	3	0	5	5	0	4	4	4	1	0	4	4	4	4	4	2	2	3	3
3	4	4	4	3	3	2	2	2	3	3	3	3	3	3	3	4	4	3	2	3	0	0		4	65	0	2	3	4	3	4	0	5	4	0	5	4	4	1	0	5	4	3	3	3
5	3	3	3	5	5	3	3	1	1	2	2	2	1	4	3	2	5	1	1	1	0	0		4	74	0	4	4	4	4	4	0	3	3	0	4	4	3	0	0	4	4	4	4	4
5	5	5	5	5	5	5	5	3	5	5	3	5	5	5	5	1	4	1	3	3	0	0		4	23	0	5	5	5	5	5	0	5	5	0	5	5	5	1	0	4	4	4	3	5	5	5	5	5
3	5	5	4	5	5	5	5	2	2	5	3	2	3	5	5	3	5	2	1	3	0	0		4	39	2	3	5	3	5	4	0	5	3	0	4	5	5	1	0	3	4	4	4	5
3	4	4	4	4	5	4	2	1	2	4	3	2	2	4	4	3	4	2	2	2	1	0		3	76	0	2	2	2	2	2	0	3	3	0	4	3	3	1	1	2	2	3	3	4
4	4	4	4	4	5	5	5	3	4	5	4	4	4	4	4	4	3	1	2	2	0	1	0	1	20	0	3	3	4	4	5	0	4	4	0	4	4	4	1	0	4	4	3	5	5
5	5	5	5	5	5	4	4	1	2	4	4	4	2	4	3	4	4	1	2	1	0	0		4	77	2	4	4	5	4	5	0	4	4	0	4	4	4	1	0	4	4	3	4	4	5	5	5	5
3	5	5	5	4	5	4	4	4	4	4	4	4	4	4	4	3	5	1	2	1	0	1	0	4	24	0	3	4	4	4	5	0	5	4	0	5	4	4	1	1	4	3	3	4	3	4	4	4	4
4	4	4	4	4	4	5	5	4	4	4	4	4	4	4	4	6	4	3	2	4	0	0		3	20	0	4	4	4	4	4	0	4	4	0	4	4	4	1	0	4	4	4	4	4
5	5	5	5	5	5	5	5	5	5	5	5	5	5	5	5	6	5	1	1	1	0	0		4	60	0	5	5	5	5	3	0	5	5	0	5	5	5	1	0	5	5	5	5	5
5	5	5	5	5	5	5	5	1	4	4	3	3	3	4	4	7	5	2	1	1	0	1	0	4	89	0	4	5	5	5	5	0	3	3	0	5	5	5	1	1	5	3	4	4	5
5	5	5	5	5	5	5	5	4	5	4	3	3	4	4	5	2	5	1	1	2	0	0		4	80	0	3	3	4	3	5	0	3	3	0	3	3	3	1	1	3	3	2	2	4
5	5	5	5	5	5	5	5	2	4	4	4	4	3	4	4	7	2	2	2	2	0	1		2	24	2	4	5	5	5	5	0	5	5	2	5	5	5	1	1	4	4	5	5	5
5	5	5	5	5	5	1	1	4	4	5	4	2	2	3	3	0	5	1	1	2	0	0		4	66	0	5	5	5	5	5	0	4	3	0	5	5	5	1	0	4	4	4	4	4
5	5	5	5	5	5	5	5	2	3	3	4	4	3	4	4	6	4	4	3	2	0	1	0	4	50	1	3	3	3	3	4	0	4	4	0	4	4	4	1	1	4	4	4	4	4	4	4	4	4
2	3	3	2	1	4	4	3	1	2	3	3	2	3	4	4	3	4	1	2	2	0	0		4	56	0	4	4	4	4	4	0	4	4	2	5	5	5	1	0	4	4	4	4	4	4	4	4	3
5	5	5	5	5	5	5	5	2	3	3	3	3	3	3	3	1	3	1	1	2	0	0		4	25	0	5	5	5	5	5	0	5	5	0	5	5	5	1	0	5	5	5	5	5	5	5	5	5
5	5	5	5	5	5	5	5	4	4	4	3	3	3	3	3	8	5	1	2	3	0	0		1	66	0	3	4	3	3	3	0	5	5	0	5	5	5	1	0	5	5	5	5	5	5	5	5	5
5	5	5	5	5	5	4	4	2	2	3	2	2	2	3	3	5	5	1	2	2	0	1	0	4	30	0	3	3	3	3	3	0	4	4	0	4	3	3	1	0	4	3	3	3	4
3	3	3	3	3	5	3	3	1	1	3	3	3	3	3	3	1	3	1	1	1	0	0		4	35	0	3	3	3	3	5	0	3	3	0	3	3	3	1	0	4	4	4	4	5	3	3	3	3
4	4	4	4	4	5	5	4	2	3	4	4	3	3	5	5	5	5	1	2	2	0	0		4	23	0	4	4	4	4	5	0	5	5	0	5	5	5	1	1	5	5	5	5	5	5	5	5	5
2	2	3	2	2	3	3	2	3	3	3	3	3	3	3	3	0	4	1	1	1	0	0		4	65	0	1	1	1	1	1	0	1	1	0	1	1	1	1	0	1	1	1	1	1	1	1	1	1
5	5	5	5	1	1	4	3	5	3	4	5	4	4	5	3	7	5	1	1	3	0	0		4	31	0	4	4	4	4	4	0	5	5	0	5	5	5	1	1	5	5	5	5	5	5	5	5	5
4	4	4	4	4	4	4	4	2	2	3	3	3	3	4	3	2	4	2	2	2	0	0		4	49	0	4	4	4	4	4	0	4	4	0	4	4	4	1	0	4	4	4	4	4	4	4	4	4
4	4	4	4	4	4	5	4	3	3	3	3	3	3	3	3	5	4	1	1	2	0	0		4	49	0	3	3	3	3	3	0	3	3	0	3	3	4	1	0	3	3	3	3	3
5	5	5	5	5	5	4	4	1	3	3	3	3	3	3	3	1	5	2	1	2	0	0		4	63	0	4	4	4	4	4	0	4	4	0	4	4	4	1	0	4	4	4	4	4	4	4	4	4
5	5	5	5	5	5	5	5	3	3	3	3	3	3	3	3	0	5	1	1	1	0	0		4	49	0	4	4	4	4	4	0	4	4	2	4	4	4	1	0	4	4	4	4	4	4	4	4	3
5	5	5	5	5	5	5	5	3	4	3	4	3	3	5	4	3	4	3	3	3	0	0		4	34	0	4	5	4	4	4	0	5	5	0	4	5	5	1	0	4	5	4	4	4	4	4	5	5
5	5	5	5	5	5	5	4	4	4	4	4	4	4	4	4	7	4	3	2	3	0	0		4	87	0	3	4	4	5	5	0	5	4	0	4	4	4	1	0	3	3	4	4	5
5	5	5	5	5	5	4	4	4	4	4	4	4	4	4	4	0	4	1	1	1	0	0		1	30	0	4	4	4	4	4	0	3	3	0	3	3	3	1	1	4	4	4	4	4
5	5	5	5	5	5	5	5	4	4	4	4	4	4	4	4	0	5	1	1	1	0	0		4	51	0	5	5	5	5	5	0	4	4	0	4	4	4	1	1	4	4	4	4	4
5	5	5	4	5	3	5	4	5	4	5	3	3	4	4	4	6	1	3	2	3	0	0		3	25	1	4	5	5	5	2	0	5	4	0	3	4	4	0	1	3	2	2	2	5	5	5	5	5
3	5	5	2	3	4	4	3	2	3	3	4	4	3	4	4	5	4	2	2	3	0	0		4	29	0	4	4	3	4	4	0	4	3	0	4	4	4	1	0	3	4	3	4	5
5	5	5	5	5	5	5	5	1	3	4	4	3	2	4	4	4	5	1	1	2	0	0		4	25	0	5	5	5	5	5	0	5	5	2	5	5	5	1	1	5	5	5	5	5	5	5	5	5
5	5	5	5	5	5	4	4	2	3	4	4	3	3	4	5	1	5	1	1	2	0	0		4	67	0	3	4	4	5	4	0	5	5	0	4	4	4	1	0	4	4	4	4	4	3	3	3	3
5	4	5	4	3	5	5	4	2	3	4	3	2	2	3	3	4	5	3	2	3	1	1	0	1	63	1	4	4	4	3	5	2	2	5	0	4	4	3	1	1	4	4	3	3	4	4	4	3	4
4	4	4	4	4	5	4	3	2	3	4	3	3	4	4	4	2	4	2	3	2	0	0		4	17	0	4	4	4	4	4	0	4	4	0	4	4	4	1	0	4	4	4	4	4	4	4	4	4
5	5	5	5	5	5	5	5	4	4	4	4	4	4	4	4	2	5	3	1	4	0	0		4	20	0	3	4	2	4	3	0	5	5	0	5	5	5	1	1	4	4	3	3	3
4	5	5	4	4	5	5	4	3	4	5	4	4	4	5	5	8	5	4	3	3	0	1	0	4	36	0	4	5	5	4	5	0	4	4	0	4	4	3	1	0	3	4	3	3	4	4	4	4	4
3	4	4	4	3	5	4	4	2	3	5	4	4	3	5	4	2	4	4	3	3	0	1	0	4	77	0	4	4	4	3	5	0	4	4	0	3	3	3	1	0	3	3	3	3	4
4	4	4	4	4	5	3	3	3	3	3	3	3	3	3	3	0	4	2	1	3	0	0		4	79	0	2	3	2	4	4	0	3	4	0	5	5	5	1	0	2	3	4	4	3	3	4	3	3
4	5	5	5	3	4	4	4	2	3	3	3	2	2	4	4	2	5	2	1	1	0	0		4	32	0	3	5	5	3	4	0	3	3	0	3	3	3	1	1	4	4	4	3	4
4	4	4	4	4	5	4	4	2	2	4	3	3	3	3	3	1	5	1	1	1	0	0		4	62	0	3	4	4	4	5	0	4	4	0	4	4	4	1	0	4	4	4	4	4	4	4	4	4
3	5	4	5	5	5	2	2	1	2	3	3	3	2	4	3	4	4	1	2	2	0	0		4	60	0	3	4	5	5	5	0	5	3	0	5	4	4	1	0	5	4	3	3	3	3	3	3	3
4	4	5	4	4	4	4	5	4	4	4	5	5	5	4	5	6	4	1	1	3	0	0		4	24	0	3	4	4	4	4	0	4	4	2	4	4	4	1	1	4	4	4	3	4
4	4	4	4	4	4	4	3	1	2	3	2	2	2	4	3	1	5	3	1	2	0	0		4	75	0	4	4	4	4	4	0	3	3	0	3	3	3	1	0	4	4	4	4	4	3	3	3	3
5	5	5	5	5	5	5	4	2	2	4	3	3	3	4	4	2	5	1	1	1	0	0		4	24	0	4	4	5	4	5	0	5	5	0	5	5	5	1	1	4	5	4	4	5	5	5	5	5
5	5	5	5	5	5	5	4	1	3	4	2	2	4	3	3	6	5	3	1	4	0	0		4	20	0	5	5	5	5	5	0	4	4	0	4	4	4	1	1	4	4	4	4	5
5	4	4	5	4	5	5	5	1	4	5	2	2	4	5	5	6	5	1	1	2	0	0		4	80	0	4	4	5	4	5	0	5	3	0	5	5	5	1	0	5	5	4	3	4
4	5	5	5	5	5	4	4	3	4	4	4	3	4	4	4	5	4	1	2	3	0	0		1	65	1	4	4	4	4	3	0	4	4	1	4	4	4	1	1	4	5	3	4	3	3	3	3	3
3	3	3	3	3	4	3	3	1	2	3	3	3	3	4	4	2	4	1	2	2	0	0		4	69	0	3	3	3	3	3	0	3	3	0	3	3	3	1	0	3	3	3	3	3
5	4	5	5	4	5	5	5	1	2	4	2	1	2	3	3	2	4	2	1	2	0	0		4	30	0	4	4	4	4	3	0	4	4	0	4	4	4	1	1	2	2	3	2	4	4	3	4	4
5	5	5	5	5	3	5	5	2	3	4	3	4	3	4	4	7	4	1	1	4	0	0		3	41	0	5	5	3	3	5	0	4	4	0	3	3	3	1	0	3	3	3	4	3
1	4	4	3	3	5	2	1	3	3	4	3	3	3	3	3	0	5	1	1	1	0	1	0	4	89	0	1	3	3	3	4	0	2	2	0	2	2	2	1	1	3	3	3	3	3	1	2	2	2
3	3	3	2	2	4	3	3	3	3	2	2	2	3	3	4	5	3	2	2	2	0	0		4	52	0	1	1	1	1	1	0	1	1	0	1	1	1	0	0	1	1	1	1	1
5	5	5	5	5	5	4	3	2	5	5	5	5	4	5	5	7	4	1	1	3	0	1	0	1	52	0	4	3	2	3	4	0	4	4	2	4	4	4	1	1	4	4	2	3	3
4	5	5	5	4	5	4	3	4	3	4	3	3	3	4	4	8	5	1	1	3	0	0		4	76	0	3	3	3	3	3	0	3	3	0	3	3	3	1	0	3	3	3	3	3
4	4	4	4	4	5	4	4	2	2	4	4	2	4	4	4	5	3	3	2	2	0	0		4	68	0	3	3	3	3	4	0	5	5	0	5	5	5	1	1	5	5	4	4	4
3	2	3	3	3	5	4	4	1	2	3	2	2	2	3	3	4	4	1	1	2	0	0		4	45	0	1	2	3	2	3	0	4	3	0	4	4	4	1	0	3	3	3	3	4
3	4	4	5	3	4	3	3	3	4	4	4	4	4	4	4	5	4	2	2	2	0	1	0	4	27	0	4	3	4	4	4	0	3	2	0	3	3	3	1	0	3	3	4	4	3	3	4	3	3
5	5	5	5	5	5	5	5	5	5	5	5	3	5	5	5	5	4	2	1	3	0	0		4	48	0	4	5	5	5	5	0	5	5	0	5	5	5	1	1	4	3	3	2	3
5	5	5	5	5	5	3	3	3	3	3	3	3	3	3	3	3	1	1	1	1	0	0		4	35	0	3	3	3	3	3	0	2	2	0	4	3	4	1	1	3	3	2	5	2	1	1	1	1
5	5	5	5	5	5	5	5	1	3	4	2	2	3	4	5	7	5	1	2	2	0	0		1	77	0	3	3	3	4	5	0	5	5	0	5	4	4	1	1	5	5	5	5	5	5	5	5	5
5	5	5	5	5	5	5	4	3	3	4	3	3	3	3	3	1	4	2	1	3	0	0		3	35	0	5	5	5	5	5	0	4	4	2	5	5	5	1	0	4	4	4	4	5	5	5	5	5
3	4	4	5	4	5	4	4	3	4	4	3	3	4	4	4	6	4	1	2	4	0	0		1	77	0	4	4	5	3	5	0	3	3	0	4	3	3	1	1	3	3	4	4	5	3	3	3	4
5	5	5	5	5	5	5	5	2	3	4	3	3	4	3	3	4	5	1	1	1	0	0		4	40	2	3	3	2	2	2	0	4	3	0	4	3	3	1	1	4	4	4	4	4
5	5	5	5	5	5	5	5	1	4	4	4	3	3	5	5	5	5	4	4	3	0	1	0	4	20	0	3	4	4	5	5	0	5	5	0	5	5	5	1	0	4	4	4	5	5	5	5	5	5
4	4	4	4	4	4	4	4	1	2	4	4	4	4	4	4	5	4	3	3	3	0	0		4	48	0	3	3	3	3	3	0	4	4	0	4	4	2	1	0	4	4	4	4	4	3	3	3	4
5	5	5	5	5	5	5	5	2	2	4	4	3	4	4	4	2	5	2	1	2	0	0		4	51	0	3	3	3	3	3	0	4	3	0	3	3	3	1	0	4	4	3	3	3
4	4	4	4	4	5	4	4	4	4	5	4	4	4	5	5	5	5	1	1	4	0	1	0	1	60	0	1	2	2	2	2	0	5	4	0	4	3	3	1	0	4	3	3	3	3	4	3	4	3
3	5	5	5	5	3	5	5	4	4	4	4	4	4	5	5	7	4	1	2	1	0	0		1	75	1	3	4	3	3	4	0	5	4	0	3	3	4	1	0	4	4	4	3	3
5	5	5	5	5	5	4	4	3	4	5	4	3	4	4	4	4	5	1	2	2	0	0		1	37	0	3	3	4	4	4	0	4	4	0	4	4	4	1	1	4	4	4	4	4
5	5	5	5	5	5	5	5	1	1	2	1	2	3	4	3	3	4	1	1	1	0	0		4	100	0	3	4	4	5	5	0	5	5	1	5	5	5	1	0	5	5	5	5	5	2	2	3	3
2	2	4	3	3	5	3	3	2	2	3	3	3	3	3	3	1	4	1	1	2	0	0		4	63	0	2	3	3	3	2	0	4	2	0	3	3	3	1	1	2	2	3	3	3	2	2	2	2
5	5	5	5	5	5	4	4	2	5	5	5	5	4	5	5	8	5	1	1	3	0	0		4	67	0	5	5	5	5	5	1	5	5	2	5	5	5	1	1	5	5	5	4	5
1	1	1	1	1	1	1	1	1	1	1	1	1	1	1	1	0	3	1	1	1	0	0		4	48	0	1	1	1	1	1	0	3	3	0	3	3	3	1	0	3	3	3	3	3	4	4	4	4
3	4	4	3	4	5	4	4	1	2	4	3	3	3	4	4	5	5	2	1	1	0	0		4	50	0	4	3	4	4	5	0	4	4	0	4	4	4	1	0	4	4	3	4	4	4	4	4	4
5	5	4	5	5	4	3	3	2	4	5	2	2	3	4	4	5	3	1	2	2	0	0		4	85	0	3	3	4	4	3	0	4	4	0	4	4	4	1	1	4	4	3	3	4	3	3	3	3
3	2	4	4	5	5	5	4	1	2	3	3	2	3	4	4	1	5	1	1	1	0	0		4	24	0	4	4	5	5	5	0	5	5	0	5	5	5	1	0	5	5	5	5	5
4	4	5	4	5	5	4	4	4	4	5	5	5	5	4	5	5	5	3	4	4	0	0		4	15	0	5	5	5	5	5	0	5	5	0	5	5	5	0	1	5	5	5	5	5
5	5	5	5	3	5	5	5	1	5	5	5	4	5	5	5	5	5	2	2	1	0	0		4	48	0	5	5	5	5	5	0	4	4	0	5	5	5	1	0	5	5	4	4	3
5	5	5	5	5	5	3	3	1	1	5	5	5	5	5	5	0	3	1	1	1	0	0		4	49	0	5	5	5	5	5	0	3	3	0	3	3	3	0	1	5	5	5	5	5
5	5	5	5	5	5	5	4	1	3	3	3	3	3	3	3	7	5	1	1	3	0	0		1	24	0	5	5	5	5	5	0	4	4	0	4	4	4	1	1	4	4	4	4	4
5	4	4	5	5	5	4	4	1	1	4	4	4	2	3	3	3	5	1	2	2	0	0		4	30	0	4	4	5	5	5	0	4	3	0	4	4	4	1	0	4	4	4	3	4	3	3	3	3
4	3	3	5	5	5	4	4	1	4	4	4	4	3	3	4	3	5	1	1	1	0	0		4	24	0	4	4	4	5	5	0	5	5	0	5	5	5	1	0	5	5	5	5	5	5	5	5	5
5	5	5	5	5	3	5	5	5	5	5	5	5	5	5	5	7	4	1	1	4	0	1	0	4	9	1	5	5	5	5	4	0	5	5	0	5	5	5	1	1	5	5	5	5	5	5	5	5	5
5	5	5	5	5	5	5	4	4	4	5	4	4	4	3	3	8	4	3	4	4	0	0		4	44	0	4	5	4	4	5	0	4	4	0	4	4	4	1	0	4	4	4	4	4	5	5	4	4
5	4	5	5	4	5	5	3	1	2	2	2	2	1	3	3	4	4	1	1	2	0	0		1	50	0	2	2	3	4	4	0	2	2	0	2	2	2	1	0	3	3	3	4	4
5	5	5	4	5	5	5	5	2	3	4	4	3	4	5	5	7	5	2	2	4	1	0		4	24	2	5	5	4	5	5	0	5	5	0	5	5	5	1	0	4	4	4	4	5	5	5	5	5
3	4	4	4	3	4	4	2	4	3	4	3	3	3	4	4	5	5	2	3	2	0	0		4	75	0	3	3	3	3	4	0	3	3	0	3	3	4	1	0	3	3	3	3	4	3	4	3	3
5	5	5	5	5	5	4	4	5	4	5	4	4	5	5	5	6	3	1	2	3	0	0		4	25	2	5	5	5	5	5	0	4	5	0	5	4	4	1	1	4	4	4	4	5	5	5	5	5
5	5	5	5	5	5	5	4	1	2	3	1	1	2	3	3	3	4	1	1	1	0	0		4	17	0	4	4	4	4	4	0	4	4	0	4	4	4	1	1	4	4	4	4	4	4	4	4	4
4	5	5	4	4	3	5	5	3	4	4	4	4	4	4	4	5	5	3	2	3	0	0		4	24	0	3	4	3	4	3	0	4	4	2	4	4	4	1	0	4	4	4	4	3	4	4	4	4
5	5	5	5	5	5	5	5	3	4	5	4	4	5	5	5	0	1	1	1	1	0	0		4	48	0	5	5	5	5	5	0	5	5	0	5	5	5	1	0	5	3	2	5	2	5	5	5	5
5	5	5	5	5	5	4	4	1	1	4	1	1	1	4	4	0	4	1	1	1	0	0		1	74	0	2	3	2	2	3	0	5	5	0	5	5	5	1	1	5	5	5	5	5	3	3	3	3
5	5	5	5	5	5	3	3	1	2	3	2	2	2	3	3	3	4	1	2	3	0	0		4	89	0	3	3	3	3	3	0	5	4	0	5	4	4	1	0	5	4	4	4	4	5	4	5	4
4	4	4	4	4	5	3	4	1	3	3	3	3	2	4	4	3	4	1	2	1	0	1	0	1	81	0	4	4	4	4	4	0	3	3	2	3	3	4	1	1	4	4	3	3	3
5	5	5	5	5	5	5	5	2	3	4	4	3	3	4	4	0	4	1	1	3	0	0		4	52	0	4	4	4	4	4	0	4	4	0	4	4	4	1	0	4	4	3	3	4
5	5	5	5	5	5	4	4	4	4	4	4	4	4	5	5	7	4	1	3	3	0	0		1	65	0	5	5	5	5	5	0	4	4	0	5	5	5	1	1	4	4	3	3	3	5	5	5	5
4	5	5	4	4	5	4	4	1	1	3	1	1	1	3	3	3	4	1	1	1	0	0		4	42	1	5	5	5	5	5	0	4	4	0	4	4	3	1	1	4	4	2	4	2	4	4	3	4
5	5	5	5	5	5	5	4	1	4	5	4	4	4	4	4	5	4	1	3	4	0	0		1	5	2	5	5	5	5	5	0	5	5	0	5	5	5	1	1	5	5	5	5	4	5	5	5	5
2	2	3	4	4	5	4	4	2	4	5	3	3	3	4	3	2	4	1	2	3	0	0		1	67	0	4	3	2	4	1	0	4	4	0	4	4	3	1	0	4	3	3	4	4
5	5	5	5	5	5	4	3	2	3	5	3	4	2	3	3	6	5	1	2	3	0	0		1	37	0	3	4	4	3	4	0	5	5	0	4	4	4	1	1	5	5	5	4	5	3	4	3	4
4	4	4	4	4	5	4	4	2	3	4	4	4	3	4	4	6	4	2	3	3	1	0		4	34	1	3	4	4	4	4	0	3	3	1	3	4	5	1	1	3	3	4	4	4
4	4	4	5	4	5	5	4	2	4	4	4	4	2	4	4	3	3	3	2	2	0	1	0	4	24	0	2	4	3	3	4	0	3	3	0	3	3	3	1	0	4	4	4	4	4	3	4	3	4
4	5	5	4	4	5	5	4	2	2	4	3	3	3	3	4	2	4	1	1	1	0	0		4	61	0	4	4	4	4	4	0	2	2	0	2	2	2	1	0	3	3	3	3	3
5	5	5	5	5	5	5	5	1	2	4	2	2	2	4	4	7	4	1	1	1	0	0		1	10	0	5	5	5	5	5	0	5	5	0	5	5	5	1	1	5	5	5	5	5
4	4	4	5	4	4	5	4	3	3	4	3	3	4	4	4	0	4	2	1	3	0	0		4	39	0	3	3	4	3	4	0	2	2	0	2	3	2	0	1	3	3	3	4	3	3	3	3	2
5	5	5	5	5	5	5	3	2	5	5	5	3	4	4	4	3	5	1	1	1	0	0		3	25	0	4	5	4	5	4	0	5	5	0	4	4	4	1	0	5	5	5	4	5	4	4	4	4
5	5	5	5	4	4	5	5	2	4	4	3	3	3	4	4	0	5	1	2	1	0	1	0	4	83	0	3	4	4	3	3	0	3	3	0	3	3	3	1	0	2	3	3	5	3
5	4	5	5	5	5	5	5	1	4	4	3	3	3	5	4	5	4	3	2	3	0	1	0	4	48	1	4	5	5	5	5	0	2	4	2	5	3	4	1	1	3	5	5	5	5
3	3	3	3	3	4	4	3	1	2	4	3	3	3	3	2	6	3	1	1	2	0	0		4	29	0	3	3	3	2	2	0	3	3	0	3	3	2	1	0	4	4	4	4	3	2	2	2	2
3	3	5	4	3	5	2	2	1	3	4	3	3	4	4	4	1	4	1	1	2	1	0		4	50	0	1	3	3	3	3	0	4	4	0	3	3	3	1	0	2	2	2	2	2	3	3	3	3
3	3	3	3	3	3	3	3	3	3	3	3	3	3	3	3	2	4	1	1	1	0	0		4	41	0	2	2	2	2	2	0	2	2	0	2	2	2	0	0	3	3	3	3	3
5	5	5	5	5	4	5	5	5	5	5	5	5	5	5	5	10	3	2	1	2	0	0		3	0	0	5	5	5	5	4	0	4	5	0	5	5	5	1	1	5	5	5	5	5	5	5	5	5
4	4	4	4	4	5	3	3	3	3	4	4	4	3	4	4	2	4	2	1	3	0	0		4	75	0	3	4	3	3	4	0	3	3	0	4	3	3	1	0	4	4	3	3	3
4	5	5	3	4	5	4	3	1	3	4	3	3	3	4	4	5	5	1	1	2	0	0		4	77	0	4	5	4	4	5	0	5	5	0	5	5	5	1	0	5	5	5	5	5	4	4	5	5
4	5	5	4	4	5	5	4	3	4	4	2	1	3	5	5	5	5	3	1	2	0	0		1	25	0	3	3	4	5	4	0	5	5	2	5	5	5	1	1	3	4	3	2	3	4	4	4	4
5	5	5	5	5	5	2	3	1	1	2	1	1	1	2	2	3	4	2	3	2	0	0		4	70	0	3	3	3	3	4	0	3	3	0	3	3	3	1	0	3	3	3	3	4
5	5	5	5	5	5	5	5	1	2	4	3	3	2	3	3	0	5	1	1	1	0	1	0	4	76	0	2	4	4	5	5	0	5	4	0	4	4	5	1	0	4	4	4	5	5
4	4	4	5	5	5	4	2	3	3	4	3	3	3	3	3	1	4	1	1	1	0	1	0	1	33	0	3	4	5	5	5	0	4	4	0	4	4	4	1	0	4	4	4	4	4
4	3	5	5	2	3	5	5	2	4	4	1	5	2	5	2	9	5	4	2	2	0	0		4	22	1	5	3	2	4	5	0	5	2	1	3	2	4	0	0	1	4	2	3	2
5	4	4	5	5	5	4	3	1	2	4	4	3	3	4	4	2	4	1	2	3	0	0		4	75	0	3	4	5	5	5	0	5	4	0	5	4	4	1	0	4	4	4	4	4	3	2	2	3
5	5	5	5	5	5	4	5	4	4	5	4	3	3	5	5	7	4	1	2	3	0	1	0	4	25	0	4	4	4	4	5	0	4	4	0	4	4	4	1	0	4	4	4	4	3	4	4	4	4
5	5	5	5	5	5	5	4	2	4	4	4	3	3	3	3	1	5	2	2	1	0	0		4	90	0	3	3	3	3	3	0	3	3	0	3	3	3	1	0	3	3	3	3	3	3	3	3	3
5	5	5	5	5	5	4	3	1	3	3	3	3	3	3	3	0	5	1	1	1	0	0		4	50	2	4	3	4	4	5	0	4	4	0	4	4	4	1	1	4	4	4	4	4	4	4	4	4
4	4	4	5	3	4	5	4	5	4	4	4	3	4	4	5	6	4	3	2	4	0	0		1	63	0	3	3	4	3	4	0	3	4	0	4	4	5	1	0	4	4	4	3	4
5	5	5	5	5	5	5	5	5	4	4	4	4	4	4	4	8	4	1	3	4	0	0		4	25	1	4	5	5	5	5	0	4	3	1	4	4	4	1	1	5	4	3	4	3
4	3	3	4	3	5	5	5	1	3	5	1	1	2	5	4	4	4	1	3	2	0	0		4	41	0	3	3	1	1	5	0	4	4	0	3	3	3	1	0	5	5	2	2	4
5	5	5	5	5	3	5	5	2	4	5	5	5	4	5	5	0	5	3	2	2	0	0		4	25	0	5	5	5	5	3	0	5	5	0	5	5	5	1	1	5	5	5	5	5
4	5	5	5	4	5	4	3	3	4	4	3	3	4	5	4	5	5	2	1	2	0	0		4	75	0	3	4	2	2	4	0	5	3	0	5	3	3	1	1	4	3	4	4	5	4	3	4	4
5	5	5	4	5	5	5	5	4	5	5	4	5	5	5	5	4	5	1	1	1	0	0		4	42	0	4	4	3	3	4	0	3	3	0	3	3	3	1	1	3	3	2	3	4
5	5	5	5	5	5	5	5	1	4	4	2	2	4	4	5	6	5	1	1	1	0	1	0	4	19	0	5	5	5	5	5	0	5	5	1	5	5	5	1	0	5	5	5	5	5
4	4	4	4	4	4	3	3	1	3	3	3	3	3	4	4	6	5	1	1	2	0	0		4	25	2	3	3	4	4	4	0	4	4	0	5	5	5	1	0	4	3	3	4	4
3	3	3	3	3	3	5	4	4	4	5	5	4	4	4	4	7	3	3	4	3	0	1	0	3	75	0	2	3	2	3	2	1	3	2	1	3	3	3	1	1	3	3	2	2	2
3	3	3	3	5	5	4	3	1	1	3	1	1	1	1	1	2	5	2	1	4	0	0		4	75	1	2	3	2	2	2	0	2	2	0	2	2	2	1	1	2	3	2	2	2
3	3	4	4	3	5	3	3	2	2	3	2	2	2	3	3	0	5	2	1	2	0	0		4	47	0	3	2	4	4	5	0	2	2	0	3	3	2	1	0	2	2	2	2	2
4	3	3	5	5	5	3	3	4	3	2	2	2	3	4	4	2	4	3	1	2	0	0		4	23	2	4	3	5	5	5	0	4	4	0	4	4	4	1	1	4	4	5	5	5
4	4	4	5	4	4	4	3	2	4	4	4	3	3	4	4	3	4	2	1	2	0	0		4	77	0	4	4	5	4	5	0	4	3	0	4	4	4	1	1	4	4	4	5	4	4	4	4	4
4	4	4	5	4	4	5	5	2	4	4	2	3	2	4	3	1	4	1	1	1	0	0		4	25	0	3	3	4	4	3	0	3	3	0	3	3	3	1	0	4	4	4	4	4
4	4	4	5	4	5	3	3	3	3	3	3	3	3	3	3	0	3	1	1	1	0	0		4	85	0	1	1	1	1	1	0	3	3	0	3	3	3	1	0	3	3	3	3	3
4	4	4	4	4	5	3	3	3	4	4	4	4	3	4	4	6	5	2	2	2	0	0		4	51	0	3	3	3	3	4	0	4	4	0	4	4	4	1	1	4	4	4	4	4
5	5	5	5	5	2	4	4	5	5	5	5	5	5	5	5	8	5	1	2	4	0	0		4	99	0	1	1	1	1	5	0	5	5	0	5	3	3	1	1	3	3	3	4	4	4	4	4	4
5	3	5	5	5	5	4	3	1	1	3	2	1	3	3	3	2	5	1	1	2	0	0		4	28	0	4	4	4	4	4	0	5	5	0	5	5	5	1	0	5	5	5	5	5
5	5	5	5	5	4	4	5	2	4	4	2	3	4	4	4	7	4	3	2	4	0	1	0	3	57	0	5	5	5	5	5	1	4	4	1	5	5	5	1	0	5	5	4	5	4
3	3	3	4	4	4	2	3	2	3	4	4	3	4	4	4	7	4	4	3	4	1	1	0	4	77	0	2	3	4	4	4	0	2	2	0	2	2	2	1	0	4	2	2	2	3
5	5	5	5	5	5	5	5	5	5	5	5	5	5	5	5	10	5	4	3	4	0	0		3	25	1	5	5	5	5	5	0	5	5	0	5	5	5	1	0	5	5	5	5	5
5	5	5	5	5	5	5	5	2	3	3	3	3	3	3	4	7	5	1	1	2	0	0		1	76	0	2	2	2	3	5	0	4	4	0	4	4	4	1	0	4	4	4	4	4	4	4	4	4
4	3	4	4	4	5	5	5	1	2	4	3	2	3	4	4	2	4	2	3	2	0	1	0	4	50	0	3	4	3	3	2	0	3	3	0	4	4	4	1	0	3	3	3	3	3
4	4	4	4	4	4	4	4	2	2	3	2	2	2	4	4	0	4	1	1	2	0	1	0	4	13	0	1	3	3	4	4	0	4	3	0	5	5	5	1	1	4	4	4	3	5	3	4	2	3
4	4	5	5	5	5	4	4	2	3	4	3	3	3	5	5	5	4	2	2	2	0	1	0	3	51	2	4	4	4	4	4	0	5	5	0	5	4	4	1	1	4	5	4	5	4	5	5	4	4
5	5	5	5	5	5	4	4	1	4	5	4	4	2	4	4	7	5	1	1	1	0	0		4	29	0	4	4	4	4	4	0	3	3	1	3	4	2	1	1	4	4	4	4	4
5	5	5	5	5	5	4	4	1	2	4	2	2	3	5	5	3	1	1	1	1	0	0		4	76	2	5	5	5	5	5	0	5	5	0	5	5	5	1	0	5	5	5	5	5	3	3	5	5
4	5	5	5	5	5	4	3	1	4	4	3	3	2	4	4	6	5	1	3	3	0	1	0	4	82	1	5	5	5	5	5	0	2	2	1	2	2	2	1	1	2	2	2	2	2
5	5	5	5	5	5	4	3	3	4	5	3	3	4	4	4	4	5	1	1	3	0	0		4	27	0	4	4	3	3	4	0	5	5	0	5	5	5	1	1	5	5	5	5	5	4	4	5	5
4	4	5	5	4	5	4	4	2	2	4	3	3	3	5	5	2	5	3	2	3	0	0		4	60	0	4	5	5	5	5	0	5	5	0	5	5	5	1	1	4	5	5	5	5	4	5	4	5
5	5	5	5	5	5	5	5	3	4	5	5	4	4	5	5	8	4	2	3	4	0	1	0	4	40	2	4	5	4	3	2	0	4	4	0	2	3	4	1	1	1	1	1	1	5
5	5	5	5	5	5	3	3	3	5	5	5	5	5	5	5	6	3	3	3	3	0	0		4	0	1	3	3	3	3	3	0	5	5	0	5	5	5	1	1	5	5	5	5	5	3	3	3	3
4	4	5	4	5	5	5	4	2	3	3	3	2	3	3	3	2	5	1	1	1	0	0		4	75	0	4	4	4	4	5	0	4	4	0	4	4	4	1	0	4	4	3	3	3	3	5	3	5
5	5	5	5	5	3	4	4	3	3	3	3	3	3	3	3	5	5	3	3	3	0	0		4	33	0	2	3	4	3	4	0	4	4	0	4	4	4	1	1	3	3	4	3	4
4	4	4	5	4	5	5	5	2	3	4	3	3	3	3	4	4	5	2	1	2	0	0		4	25	2	3	3	4	3	4	0	4	5	0	4	4	3	1	1	2	5	5	5	5	4	4	4	4
4	4	4	4	4	4	5	5	3	3	4	3	3	3	4	3	3	5	3	2	3	0	0		4	32	0	3	4	3	4	4	0	4	4	0	4	4	4	1	1	4	4	2	4	4
5	5	4	5	5	4	4	5	1	3	5	5	3	4	4	4	9	5	1	1	1	0	0		4	20	0	4	4	5	4	4	0	4	4	0	4	4	4	1	1	4	4	4	4	4
5	4	4	5	4	5	4	4	3	4	4	3	3	3	4	3	4	5	2	1	2	0	0		4	75	0	3	3	4	4	4	0	4	4	0	5	5	5	1	0	3	3	3	2	3	3	4	4	4
4	5	5	5	3	5	5	5	3	4	4	4	4	4	5	4	3	4	1	1	2	0	0		1	25	0	3	3	4	3	4	0	4	4	2	4	4	4	1	1	4	4	4	4	4
4	4	4	4	5	5	4	4	3	3	3	4	4	3	4	4	3	5	1	2	2	0	1	0	4	80	0	2	2	2	3	2	0	3	2	0	2	2	3	1	0	2	2	2	3	3
4	4	4	4	4	4	4	4	1	3	3	2	3	3	3	3	7	5	3	3	3	0	0		2	47	0	4	4	4	4	4	0	4	4	2	4	4	4	1	1	4	5	5	3	4
4	4	4	4	3	3	3	3	1	4	5	5	5	4	3	3	1	5	1	1	1	0	0		4	24	0	2	2	3	2	2	0	3	3	0	3	3	3	1	0	3	3	3	3	3
3	3	3	3	3	5	3	3	3	3	3	3	3	3	3	3	5	3	3	3	3	2	1	0	3	74	0	3	3	4	4	5	0	3	3	0	3	3	3	1	1	3	3	3	3	2
4	4	4	5	4	5	5	5	4	5	5	5	5	3	4	4	10	5	4	4	4	0	1	0	1	0	1	5	5	5	5	5	1	5	5	1	4	4	4	1	1	5	5	5	5	5
3	3	3	4	3	4	2	3	1	2	3	3	3	3	3	3	2	2	1	1	1	0	0		4	49	0	3	3	4	4	4	0	3	4	0	4	4	4	1	0	4	4	4	4	5
5	5	5	5	5	5	4	4	4	4	4	4	4	4	4	4	7	4	1	2	3	0	0		1	75	1	4	2	4	5	5	0	4	4	0	4	3	3	1	1	3	3	3	3	4
4	4	3	4	4	4	4	4	1	4	4	4	3	3	4	4	1	4	1	1	1	0	0		1	89	0	3	2	3	3	2	0	3	3	0	4	3	3	1	0	3	2	3	3	2	4	3	4	3
5	5	5	5	5	5	5	4	2	2	4	2	2	2	3	3	3	5	1	1	3	0	0		4	25	2	4	4	5	4	5	0	4	4	0	3	3	3	1	0	4	4	4	4	4	4	4	4	4
4	4	4	4	4	4	3	3	3	3	4	3	4	3	4	4	1	4	1	1	2	0	0		4	90	0	3	3	2	2	2	0	4	4	0	4	4	4	1	0	4	4	4	4	4
4	4	4	4	4	4	5	5	3	3	3	3	3	3	3	3	6	5	1	1	1	0	0		4	69	0	2	2	2	2	2	0	3	3	0	3	3	3	1	0	3	3	3	3	3
4	4	4	5	4	4	4	4	2	3	4	4	4	3	4	4	5	4	3	3	3	0	0		4	32	0	3	3	4	4	4	0	4	4	0	4	4	4	1	0	4	4	4	4	4	3	4	3	3
4	5	5	5	5	4	4	3	4	3	4	2	2	3	3	3	4	3	2	2	3	0	0		4	48	2	4	4	5	5	4	0	4	4	0	3	3	4	1	1	3	3	4	4	5	2	2	2	2
5	5	5	5	5	5	5	5	3	4	5	4	4	4	5	5	6	5	1	2	2	0	1	0	4	44	0	5	5	5	5	5	0	4	4	0	4	4	4	1	1	4	4	4	4	4
4	4	3	5	5	5	4	3	1	2	3	2	2	1	4	4	4	3	1	1	3	0	0		1	81	0	5	4	5	5	5	0	3	3	0	4	3	4	1	0	4	4	4	5	5
4	4	4	4	4	4	5	5	3	3	3	3	3	3	3	3	2	4	1	1	2	0	0		1	32	2	4	4	4	4	4	0	5	5	0	5	5	5	1	0	5	5	4	4	5	5	5	4	5
4	4	4	5	5	5	4	4	3	4	4	5	4	4	5	4	3	5	1	1	2	0	0		3	75	0	2	3	3	3	4	0	3	3	0	3	3	3	1	0	3	3	4	4	4	3	3	3	3
4	4	4	4	4	3	5	5	3	3	4	4	4	3	3	3	0	5	1	1	3	0	0		4	75	0	4	4	4	4	3	0	4	4	0	4	4	4	1	0	4	4	4	4	4
4	5	4	5	4	5	5	4	1	2	4	2	2	2	3	3	3	5	2	1	4	0	0		4	55	0	3	4	4	3	4	0	5	4	0	5	4	4	1	0	4	4	4	4	4	4	4	5	4
4	4	4	4	4	4	4	3	4	5	4	5	5	5	4	4	4	4	3	3	3	0	0		3	67	0	3	2	3	2	3	0	5	5	0	5	5	5	1	1	3	3	3	3	3
4	4	4	4	4	4	4	4	3	3	3	3	3	3	3	3	4	4	1	1	1	0	0		4	53	0	4	4	4	4	4	0	3	3	0	4	4	4	1	0	4	4	4	4	4	3	3	4	4
3	4	5	5	4	5	5	5	2	3	3	3	3	3	5	5	6	3	2	2	2	0	0		4	28	0	4	4	4	4	4	0	5	5	2	4	5	5	1	1	5	5	5	5	5
5	5	5	5	5	5	5	5	2	3	4	3	3	3	4	4	0	5	3	1	1	0	0		4	25	0	5	5	5	5	5	0	5	2	0	5	2	2	1	0	5	2	5	5	5
5	5	5	5	5	5	4	4	2	4	4	4	3	4	5	4	4	5	2	1	2	0	0		4	74	0	2	2	3	3	3	0	3	3	2	3	3	4	1	1	3	3	3	3	3	2	2	3	3
3	3	3	4	3	3	2	2	3	3	3	3	3	3	3	3	0	5	2	1	3	0	0		4	90	0	2	2	2	2	2	0	2	2	0	2	2	2	1	1	2	2	2	2	2
4	5	5	4	4	5	5	5	4	4	4	4	4	4	5	5	3	4	1	1	2	0	0		4	65	0	4	4	4	4	5	0	4	4	0	4	4	4	1	0	4	4	4	4	5
4	5	5	4	4	5	3	4	1	1	1	1	1	1	5	3	2	5	1	2	1	0	1	0	4	10	0	5	5	5	5	5	0	5	5	0	5	5	5	1	1	5	5	5	5	5
3	4	4	4	3	2	3	2	1	5	5	4	3	3	4	4	1	3	2	1	2	1	1	0	4	76	0	2	2	3	4	3	0	2	3	0	3	3	3	1	0	2	2	2	2	2	1	2	2	3
5	5	5	5	5	5	4	4	1	2	5	3	2	3	4	4	5	5	3	2	4	0	0		1	25	0	4	4	5	5	5	0	5	5	0	5	5	5	1	1	5	5	5	5	5
4	4	4	4	4	4	4	4	2	2	4	2	2	2	3	4	3	4	1	1	2	0	0		4	78	0	2	4	4	4	4	0	3	3	0	3	3	3	1	1	3	3	2	2	2	3	3	3	3
5	5	5	5	5	5	4	4	5	5	5	5	5	5	5	5	5	5	3	1	3	0	0		4	50	1	5	5	5	5	5	0	5	5	0	4	4	4	1	1	5	5	5	5	5
5	5	5	5	5	5	5	5	1	3	4	3	3	3	5	4	4	3	1	2	2	0	0		1	75	0	5	5	5	5	5	0	4	4	0	3	3	3	1	0	3	3	3	3	3
3	3	3	3	3	4	3	3	2	3	3	3	3	3	4	4	3	4	1	1	2	0	0		4	75	0	3	3	3	3	4	0	3	2	0	4	4	4	1	1	4	4	4	4	4	3	3	3	3
5	5	5	5	5	5	5	5	3	3	3	3	3	3	4	4	3	4	3	3	3	0	0		4	40	1	5	3	4	5	5	0	5	4	0	5	4	4	1	1	5	4	4	4	5
4	4	4	5	4	5	5	5	2	4	4	3	3	3	4	4	5	4	4	3	3	0	0		1	23	0	4	4	5	5	5	0	3	3	0	4	4	4	1	1	3	4	4	3	5
5	5	5	5	5	5	5	5	2	2	3	3	3	3	4	3	5	5	1	1	1	0	0		4	51	0	5	5	5	5	5	0	5	5	0	5	5	5	1	0	5	5	5	5	5	4	4	4	4
4	3	4	4	3	5	2	3	4	4	4	4	3	3	4	4	4	5	3	3	2	0	0		4	60	0	3	3	3	2	2	0	4	4	0	4	4	4	1	0	3	3	3	3	2	3	3	3	3
4	4	4	4	4	5	4	3	2	3	3	3	2	3	5	4	0	5	1	1	2	0	1	0	4	76	0	3	3	3	4	4	0	5	5	0	4	5	5	1	1	4	4	4	4	4
5	5	5	5	5	5	4	4	3	3	3	3	3	3	3	3	6	5	2	3	3	0	0		4	31	0	4	4	4	4	4	0	5	5	0	5	5	5	1	1	5	5	5	5	5
5	5	5	5	5	5	5	4	2	3	3	3	3	3	3	3	0	3	1	1	1	0	0		4	84	0	1	1	1	1	1	0	2	2	0	2	2	2	1	0	2	2	2	2	2	1	1	1	1
4	4	4	5	4	5	5	5	1	3	3	3	2	2	5	3	2	4	1	2	1	2	0		4	53	2	4	4	4	3	3	1	4	2	0	3	2	2	1	1	3	2	2	4	3
5	5	5	5	3	5	5	5	5	5	5	2	2	3	4	5	6	4	1	1	2	0	0		1	26	0	4	4	4	4	4	0	4	4	0	4	4	4	1	0	3	3	3	3	3	5	5	4	4
5	5	5	5	5	5	5	5	1	1	2	1	1	1	4	4	0	5	1	1	1	0	0		4	0	0	5	5	5	5	5	0	5	5	0	5	5	5	1	1	5	5	5	5	5	5	5	5	5
5	5	5	5	3	4	4	3	1	1	5	1	1	1	1	1	7	4	2	4	4	0	0		1	100	1	5	3	1	5	4	1	5	5	0	3	5	5	1	1	3	5	2	1	5
4	5	4	4	3	5	4	4	2	2	4	3	2	2	3	3	2	4	2	2	2	0	0		4	75	2	3	3	3	4	4	0	4	4	0	3	3	3	1	1	3	3	3	3	3
4	4	4	4	4	4	3	3	3	4	4	4	4	4	4	4	1	4	1	1	1	0	0		4	75	0	2	2	2	2	2	0	3	3	0	2	2	2	1	0	4	4	4	4	4
4	4	4	4	4	5	5	5	1	3	3	3	3	3	5	5	1	3	1	2	3	0	0		4	75	0	3	3	3	3	3	0	4	4	0	4	4	4	1	1	4	4	4	3	3	3	3	3	3
4	4	4	5	4	5	4	3	2	3	4	3	3	2	3	3	2	4	1	1	1	0	0		4	50	0	4	4	5	5	5	0	3	3	0	3	3	3	1	0	3	3	4	4	4	3	3	3	3
4	4	4	4	3	4	4	4	4	4	4	4	4	4	4	4	1	4	2	1	1	0	0		2	20	0	2	4	5	4	3	0	3	3	0	4	3	3	1	1	4	2	4	3	4
5	5	5	5	5	5	5	5	1	2	5	1	1	2	5	5	7	4	3	4	3	1	1	0	4	23	0	1	5	3	5	5	0	5	5	0	5	5	5	1	0	5	5	5	5	5
5	5	5	5	4	5	5	4	2	3	4	3	2	3	4	4	5	4	2	1	2	0	0		4	41	0	4	5	5	5	5	0	4	4	0	4	4	4	1	1	4	4	5	5	5	4	4	4	4
4	4	4	4	4	4	5	4	3	4	5	4	4	4	3	3	6	4	1	1	2	0	0		4	74	0	4	4	4	4	4	2	5	4	0	5	3	3	1	0	5	3	3	2	3	5	5	5	5
3	4	4	4	4	5	5	4	4	4	4	4	4	4	5	5	6	4	2	1	2	0	1	0	4	76	0	4	4	5	4	5	0	3	3	0	3	3	3	1	0	3	3	3	3	3	4	4	4	4
5	5	5	5	5	5	5	5	3	3	3	3	3	3	3	3	7	5	2	2	2	0	0		4	60	1	4	4	4	4	4	0	4	4	0	4	4	4	1	1	4	4	4	4	4
5	5	5	5	5	5	1	1	3	5	5	5	5	5	5	5	10	5	4	4	4	0	0		4	100	2	5	5	5	5	5	0	5	5	0	5	5	5	1	0	5	5	5	5	5	5	5	5	5
3	5	5	5	3	5	4	4	3	3	4	2	2	2	3	3	6	4	2	2	2	0	0		4	51	0	3	3	4	4	4	0	4	4	0	3	3	4	1	1	4	4	4	4	4
4	4	4	4	4	4	3	4	4	4	4	4	4	4	4	4	8	4	3	3	3	0	1	0	4	78	0	4	4	4	4	4	0	3	3	0	3	3	3	1	1	3	3	2	3	2
4	4	4	5	4	5	4	4	1	5	5	5	5	5	4	4	7	4	3	3	3	0	0		1	38	2	5	5	5	4	5	0	4	4	0	5	5	5	1	1	4	4	4	4	5	4	4	4	4
4	5	5	4	4	5	4	4	4	4	4	4	4	4	4	4	5	4	1	1	3	0	0		4	23	1	4	3	3	3	4	0	3	3	0	3	3	3	1	1	3	3	3	3	3
4	4	4	4	4	5	4	4	2	2	4	3	3	3	4	4	0	4	2	2	2	1	0		4	35	0	4	4	4	4	5	0	4	3	0	5	4	4	0	0	4	3	3	3	4	4	4	4	4
5	5	5	5	5	5	5	5	4	5	5	5	5	5	5	5	6	4	1	1	1	0	0		3	24	1	5	5	5	5	5	0	5	5	1	5	5	5	1	1	5	5	4	5	5
5	3	3	4	5	5	3	3	1	2	4	2	3	2	5	4	5	4	3	3	2	1	1	0	4	60	0	2	3	2	2	3	0	2	2	0	3	3	3	1	1	2	2	2	2	2	3	3	3	2
4	4	3	3	4	4	3	1	2	3	3	3	3	3	3	3	6	4	1	2	2	0	0		4	85	1	1	3	2	4	4	0	3	3	0	3	3	3	1	1	4	4	3	4	4
5	5	5	5	5	5	5	3	3	3	4	4	4	3	4	4	2	5	1	1	3	0	0		4	51	0	4	4	4	4	4	0	3	5	1	5	5	5	1	1	3	3	4	4	5	5	5	5	5
5	5	5	5	5	5	5	4	1	4	4	4	4	5	4	4	2	4	1	1	2	0	0		4	79	0	4	4	4	4	5	0	4	4	1	4	4	4	1	1	4	4	4	4	4	5	5	5	5
5	5	5	5	5	5	5	4	2	4	4	3	4	2	4	5	3	5	2	3	2	0	0		4	75	2	3	4	5	4	5	0	4	3	0	5	5	5	1	1	5	5	5	5	5	4	4	5	5
4	4	4	4	4	5	4	4	1	3	4	3	3	3	4	3	0	4	1	1	3	0	0		4	51	0	3	3	3	3	5	0	3	3	0	3	3	3	1	1	3	3	3	3	4	3	3	3	3
3	3	3	3	3	4	3	3	3	3	3	4	3	3	3	3	3	5	1	1	2	0	0		4	59	0	3	3	3	3	3	0	3	3	0	3	3	3	1	0	3	3	3	3	3
5	5	5	5	5	5	5	5	2	2	3	3	3	3	3	3	0	4	1	1	1	0	0		4	25	0	5	5	5	5	5	0	5	5	0	5	5	5	1	1	5	5	5	5	5	5	5	5	5
5	5	3	5	5	5	2	3	1	2	3	3	2	2	3	3	7	4	1	1	4	0	0		4	53	0	3	3	4	3	4	0	4	4	0	4	4	4	1	1	4	4	4	4	4
3	3	3	4	3	5	4	4	1	2	4	3	3	3	4	3	5	4	2	2	3	0	1	0	4	19	1	3	4	3	4	5	0	4	4	0	3	4	3	1	1	4	4	3	3	4
5	5	5	5	5	5	4	4	3	3	4	3	3	3	4	4	1	4	2	2	3	0	1	0	3	80	0	4	4	5	5	5	0	4	3	0	4	3	3	0	0	4	3	3	3	3	3	2	3	2
5	5	5	5	5	5	5	4	3	4	4	4	4	4	5	5	7	5	1	1	3	0	0		4	25	0	5	5	5	4	5	0	4	4	0	4	4	4	1	0	4	4	2	2	2	5	5	5	5
5	5	5	5	5	5	5	3	4	4	5	5	5	4	5	5	5	5	1	1	2	0	0		1	56	0	5	3	4	3	4	0	5	4	2	5	5	5	1	0	5	4	3	3	3
5	3	4	5	4	4	4	4	1	1	4	3	3	2	3	4	7	4	3	3	4	0	0		4	22	1	5	5	5	5	5	0	4	4	1	4	4	4	1	1	4	4	3	4	4
5	5	5	5	5	4	5	5	3	5	5	5	5	5	5	5	5	3	1	1	1	0	0		3	48	0	5	5	5	5	3	0	2	2	0	3	3	3	1	0	3	3	3	3	3
5	5	5	4	5	5	4	3	1	2	4	3	2	2	5	5	6	4	1	1	1	0	0		4	55	0	2	3	2	4	4	0	3	3	0	3	3	3	1	0	3	3	3	4	4	3	3	3	3
5	5	5	5	5	5	4	4	4	4	4	4	4	4	4	4	7	5	1	1	2	0	0		1	40	0	5	5	5	5	5	0	4	4	0	4	4	4	1	0	4	4	4	4	4
4	5	4	4	3	4	4	4	3	5	3	3	3	3	3	3	6	5	2	1	3	0	0		4	25	0	3	4	4	3	4	0	1	2	0	3	3	3	1	0	3	3	4	3	4
1	1	2	4	1	4	3	2	1	1	3	1	1	2	3	3	0	5	1	1	1	0	0		4	17	0	3	3	4	4	5	0	5	5	0	4	4	4	1	1	4	4	3	3	3	1	1	1	1
5	5	5	5	5	5	5	5	5	5	5	5	5	5	5	5	5	5	3	2	3	0	0		4	12	0	5	5	5	5	5	0	5	5	0	5	5	5	1	1	5	5	5	5	5
5	5	4	5	5	4	4	5	3	3	3	3	3	3	3	3	2	4	1	1	1	0	0		4	24	0	5	5	5	5	5	0	4	4	0	5	5	5	1	0	3	3	4	4	4
4	5	5	4	4	4	4	4	4	4	4	4	3	3	4	4	5	5	1	2	1	0	0		1	26	0	3	4	4	4	4	0	5	4	0	5	5	5	1	0	5	3	3	3	2
5	5	5	5	5	5	5	5	2	4	4	4	4	4	4	4	7	5	2	1	3	0	0		1	35	0	4	4	4	4	4	0	5	5	0	5	5	5	1	1	4	3	4	3	4	5	5	5	5
4	4	4	5	5	5	4	4	2	2	3	3	2	2	3	3	1	4	1	1	2	0	0		4	32	0	4	4	4	4	4	0	5	5	0	5	5	5	1	1	4	4	4	4	4	4	4	5	5
4	4	4	4	4	4	4	4	3	4	4	4	4	4	4	4	2	5	1	1	1	0	0		4	51	0	4	4	4	4	4	0	3	3	0	3	3	3	1	0	4	4	4	4	4
4	5	5	4	4	5	4	4	2	4	5	4	3	4	5	5	3	5	3	1	2	0	0		4	60	0	3	5	5	5	5	0	5	4	0	5	5	5	1	1	5	5	5	5	5	5	5	5	5
3	3	3	3	3	3	4	4	1	2	4	4	2	4	4	4	1	4	1	2	2	0	0		4	4	1	3	4	4	4	5	0	4	5	0	4	4	4	1	1	4	4	4	4	5
4	5	5	4	5	5	5	5	1	4	4	3	4	3	4	4	4	5	2	2	1	0	0		4	59	0	3	3	2	2	3	0	4	3	0	4	4	4	1	1	4	3	3	2	4	4	3	4	4
5	4	4	5	4	4	5	4	2	3	5	4	4	3	4	4	3	4	3	2	3	0	0		1	35	0	3	3	4	4	4	0	4	3	1	4	3	3	1	0	3	3	4	4	4
5	5	5	5	5	5	3	2	1	4	5	4	5	3	4	4	3	5	1	1	2	0	1	0	4	15	0	5	5	5	5	5	0	5	5	0	5	5	5	1	1	5	5	5	5	5
5	5	5	5	5	5	5	5	2	4	5	4	5	4	4	4	6	5	2	1	1	0	0		2	24	0	5	5	5	5	5	0	4	4	0	4	4	4	1	0	4	4	5	5	5	4	4	5	5
5	5	5	5	5	5	5	5	5	5	5	5	5	5	5	5	6	4	1	1	4	0	0		3	65	0	5	5	5	5	4	1	5	4	0	5	5	5	1	1	5	4	4	5	4
5	5	5	5	5	5	3	3	1	1	3	2	2	2	4	4	0	4	1	1	1	0	0		4	61	0	3	3	4	4	4	0	3	3	0	3	3	3	1	0	3	3	3	3	3
4	4	4	4	4	5	4	3	4	5	5	5	5	5	5	5	2	4	3	1	3	0	0		4	40	0	4	4	4	4	5	0	4	2	0	4	2	2	1	0	4	2	4	4	4	4	4	4	4
5	5	5	5	3	5	4	3	4	5	4	3	3	3	2	2	7	4	1	3	4	0	1	0	1	10	0	4	3	5	3	5	1	4	5	0	5	5	5	1	1	5	4	5	5	5	4	4	4	5
5	5	5	5	5	5	4	4	4	4	4	4	4	4	4	4	0	4	1	1	4	0	0		4	23	0	1	1	1	1	3	1	5	5	0	5	5	5	1	1	4	5	5	5	5	4	4	4	4
3	4	5	4	3	4	5	4	2	3	3	3	2	3	3	3	3	3	3	3	2	0	0		4	48	0	2	3	4	4	4	0	5	5	0	4	4	4	1	0	4	4	4	4	5	4	4	4	4
2	3	3	5	4	5	2	2	2	2	4	4	2	3	4	3	2	5	2	2	1	0	0		4	66	0	2	2	3	2	3	0	2	2	0	3	2	3	1	1	3	3	2	2	4
4	4	5	4	4	5	5	4	1	3	4	3	3	3	4	4	0	2	1	2	2	0	0		4	33	0	3	2	4	4	5	0	3	2	0	2	3	2	1	0	2	2	2	2	3
5	4	4	5	5	5	5	4	3	3	4	4	3	4	5	4	7	5	2	2	3	0	0		4	32	1	4	2	3	3	4	1	5	4	0	5	4	4	1	1	5	4	4	4	5
4	4	4	4	4	4	4	4	3	5	5	4	4	4	4	4	3	3	3	3	3	0	0		3	50	0	4	4	4	4	4	0	3	3	0	3	3	3	1	1	4	4	3	4	4	3	3	3	3
4	4	4	4	4	5	5	5	2	3	4	4	3	4	5	5	4	5	1	1	1	0	0		1	75	2	4	4	4	4	5	0	3	3	0	4	4	4	1	0	3	3	3	3	3
3	3	3	3	3	5	3	3	1	2	3	2	2	2	4	3	0	5	1	1	1	0	0		4	8	0	3	3	3	3	5	0	4	4	0	4	4	4	1	1	4	4	4	4	4	4	4	4	4
3	3	3	3	3	3	1	1	4	5	5	5	5	5	5	5	7	4	3	3	4	0	0		1	71	0	3	3	4	4	4	0	3	3	0	4	4	4	1	1	5	5	5	5	5
3	2	4	3	3	5	5	4	2	3	4	3	3	3	3	3	0	5	2	1	2	0	0		4	62	0	1	2	3	4	4	0	3	4	0	4	4	4	1	1	4	4	5	4	5	2	2	2	3
4	4	4	4	4	5	4	3	3	4	4	4	4	4	4	4	5	5	1	1	1	0	0		4	75	0	3	3	3	3	1	0	2	2	0	2	2	1	1	0	1	1	2	2	1
4	4	4	4	4	5	5	5	3	4	4	4	4	4	4	4	6	4	4	4	1	0	1	0	4	74	0	4	4	5	5	5	0	5	5	0	5	5	5	1	1	5	5	2	2	5
5	5	5	4	5	5	5	5	1	3	4	3	3	3	4	4	1	5	1	1	1	0	1	0	4	24	0	4	5	4	5	5	0	5	5	0	4	4	4	1	0	5	5	5	5	5
5	5	5	5	5	5	5	5	2	3	4	3	3	3	3	3	7	5	3	3	3	0	1	0	4	40	0	3	3	4	4	4	0	4	4	0	3	3	3	1	1	3	3	3	5	3	3	3	3	4
5	1	4	5	5	4	4	3	4	4	4	4	4	4	4	4	2	4	3	3	2	0	0		4	76	0	3	3	3	4	4	0	2	3	0	3	3	3	1	1	3	3	2	4	3	3	3	3	2
5	5	5	5	5	5	4	4	2	3	5	4	4	5	4	5	4	5	1	1	2	0	0		4	48	0	4	4	4	4	4	0	5	3	0	5	4	4	1	0	5	5	3	3	3	5	3	5	3
4	4	4	5	5	5	4	4	3	3	3	3	3	3	4	4	2	5	3	1	3	0	0		1	25	2	3	4	4	5	5	0	5	4	0	5	5	5	1	0	5	4	4	4	4
5	5	5	5	5	2	5	5	3	4	4	4	4	4	4	4	9	2	2	2	4	0	0		3	28	2	4	5	5	5	1	0	5	3	0	5	4	4	1	1	5	4	3	2	3	3	5	3	3
1	5	5	5	5	5	4	4	1	3	3	1	1	1	4	4	3	5	2	2	1	0	0		4	76	0	5	5	5	5	5	0	5	5	2	5	5	5	1	0	5	5	5	5	5	5	5	5	5
5	5	5	5	5	5	5	3	4	4	5	4	4	4	4	4	2	5	1	1	2	0	0		4	79	0	2	5	5	5	5	0	3	3	0	3	3	4	1	1	4	4	3	3	3	5	5	3	3
3	4	5	5	5	5	5	4	1	3	4	3	3	2	5	4	3	5	1	3	3	0	0		4	25	0	4	4	5	5	5	0	3	4	0	4	4	4	1	0	4	4	5	5	5
3	4	4	5	4	5	2	4	1	1	3	1	1	1	3	3	4	4	2	1	2	1	0		4	46	0	4	3	4	3	3	0	4	4	0	5	5	4	1	0	4	4	4	3	3	3	3	4	3
3	5	5	5	3	3	5	5	2	3	4	4	3	3	4	4	2	5	3	1	2	0	0		4	25	2	4	5	3	3	2	0	5	3	0	5	3	3	1	1	5	4	2	3	4	4	3	5	4
4	5	4	4	3	5	4	4	2	2	4	2	3	3	4	4	3	4	1	1	1	0	0		4	53	0	2	2	3	3	3	0	3	3	0	3	3	4	1	1	3	3	3	3	3	3	3	3	3
5	5	5	5	5	5	5	5	3	3	4	4	4	5	5	5	9	4	3	4	3	0	1	0	1	20	2	4	5	5	4	5	0	4	5	0	4	4	4	1	0	4	4	4	5	4
4	5	4	4	4	5	4	4	1	4	2	2	2	3	4	4	2	4	2	1	2	0	0		3	75	1	3	3	3	3	4	0	3	3	0	3	3	3	1	1	3	3	3	3	4
3	4	4	4	3	4	5	4	3	3	3	3	3	3	4	4	5	3	2	2	2	0	0		4	76	2	3	3	4	4	4	0	3	3	0	3	3	3	1	0	3	3	2	4	4
5	5	4	5	5	5	4	5	2	5	5	5	4	5	5	5	6	5	1	1	3	0	0		4	52	0	5	5	5	5	5	0	5	5	0	5	5	4	1	1	5	5	5	5	5	5	5	5	5
4	5	5	4	5	5	5	4	2	4	5	3	3	4	5	5	3	4	4	1	2	0	0		4	15	0	3	4	4	3	2	0	4	4	0	4	4	3	1	1	2	2	2	2	3
3	3	3	4	3	4	5	5	1	1	2	2	2	1	2	2	1	3	2	1	1	0	0		4	75	2	5	5	5	5	5	2	5	5	0	5	5	5	1	0	3	3	3	3	3	5	5	5	5
4	4	3	4	4	5	2	4	2	3	4	3	2	2	4	4	3	5	1	2	3	0	0		4	74	0	3	2	3	3	4	0	4	4	0	3	3	3	2	0	4	4	4	4	4	4	4	4	4
4	5	5	4	5	5	5	4	1	3	5	3	2	4	5	5	6	5	2	2	4	0	0		4	26	0	4	5	4	5	5	0	5	5	0	4	4	3	1	1	5	4	4	5	5
4	5	5	3	5	5	5	4	2	4	4	3	3	3	4	4	5	3	2	3	3	0	0		3	69	2	2	4	2	4	5	2	4	4	2	4	4	4	1	1	4	5	4	4	4	4	4	3	4
4	4	4	4	4	5	4	4	1	2	4	2	1	2	3	1	0	5	1	1	1	0	0		4	80	0	5	4	5	5	5	0	4	4	0	4	4	4	1	0	4	4	4	4	4
3	3	3	5	3	2	4	5	1	3	5	3	2	2	3	3	0	5	2	1	1	0	1	0	4	51	0	3	3	4	4	2	0	3	3	0	4	4	4	1	0	3	3	3	3	4	3	3	3	3
3	3	3	4	3	5	3	3	1	1	5	3	3	2	4	4	0	5	1	1	1	0	0		4	53	0	3	3	3	3	4	0	2	2	0	2	2	3	1	0	3	3	2	3	3
5	5	4	5	3	3	5	5	2	4	5	3	3	2	5	4	10	5	1	3	4	0	1	0	3	18	0	5	5	5	4	3	1	5	4	1	5	5	4	0	1	4	5	4	5	3
4	4	4	4	4	5	5	5	4	4	4	4	4	4	4	4	0	4	1	1	1	0	0		4	50	0	4	4	4	4	4	0	5	5	0	5	5	5	1	0	5	5	5	5	5
3	4	4	4	4	3	4	4	2	3	3	3	3	3	4	5	3	3	3	1	3	0	0		4	76	0	3	4	3	3	2	0	4	4	0	4	4	3	1	1	4	4	3	4	4
3	4	4	3	3	4	4	4	2	4	4	4	4	4	4	4	3	4	1	1	2	0	0		4	60	0	3	3	3	3	4	0	3	3	0	4	4	4	1	0	4	4	4	4	4
4	3	3	4	5	5	4	3	2	3	4	4	4	3	4	4	0	5	1	1	1	0	0		4	90	0	1	1	1	1	1	0	4	4	0	3	3	3	1	1	1	2	3	3	4	1	1	1	1
4	4	4	4	5	4	5	4	3	4	4	4	4	4	4	4	8	4	1	2	4	1	0		4	20	0	5	5	5	5	5	0	5	5	0	4	4	4	1	0	4	4	4	3	3
3	3	3	4	1	5	4	4	1	2	3	2	2	1	3	3	0	4	1	1	1	0	0		4	56	0	3	3	4	5	5	0	4	4	0	4	4	4	1	0	3	3	3	4	4	4	4	4	4
5	5	5	5	4	4	4	3	4	4	5	4	4	4	4	4	4	4	2	3	3	0	0		4	8	0	4	5	4	4	3	0	5	4	0	5	4	4	1	1	4	4	4	3	4	4	4	4	4
4	4	5	4	4	4	5	5	5	4	4	4	4	4	4	4	8	3	4	1	4	0	0		1	39	0	4	5	4	4	4	2	5	5	0	5	5	5	1	1	5	5	3	3	4	5	5	5	5
4	4	3	5	5	4	4	4	1	3	3	3	2	4	3	3	1	4	2	2	2	0	0		4	48	0	1	1	3	3	2	0	4	4	0	4	3	3	1	0	3	3	3	3	3
4	4	4	4	4	5	4	2	1	2	3	3	3	2	4	3	1	4	1	1	1	0	0		4	18	0	2	3	2	2	3	0	4	4	0	5	5	5	1	1	5	5	5	5	5
5	5	5	5	5	5	5	5	3	3	4	3	3	3	3	3	9	4	3	3	3	0	0		4	20	2	5	5	5	5	5	0	5	4	0	5	4	4	1	1	5	4	4	4	4	5	5	5	5
5	5	5	5	5	4	5	5	3	5	5	5	5	3	3	5	4	5	1	1	2	0	0		4	43	0	5	5	5	5	4	0	5	4	0	5	5	5	1	0	5	5	5	5	5
5	5	4	5	5	5	5	5	2	5	4	5	5	5	3	5	7	1	3	3	3	1	0		3	20	0	5	4	4	4	4	0	4	4	0	4	4	4	1	1	2	4	4	4	4
5	5	5	5	5	5	5	5	1	3	4	4	3	2	3	3	4	4	1	2	3	0	0		4	78	0	2	3	3	4	5	0	4	2	0	3	2	2	1	1	3	2	2	2	4	3	4	2	2
5	5	5	5	5	5	4	4	4	4	4	4	4	4	4	4	5	3	3	1	3	0	0		1	61	0	5	5	5	5	5	0	4	4	0	4	4	4	1	1	4	4	4	4	4
4	4	4	4	4	5	4	2	1	2	4	2	2	2	4	4	3	4	1	1	1	0	0		4	33	0	4	4	4	4	5	0	4	4	0	2	2	4	0	0	3	3	2	2	3
2	2	3	2	4	5	4	4	1	1	4	1	1	1	3	3	2	4	1	1	3	0	0		4	72	0	3	5	5	4	5	0	2	2	0	5	5	5	1	0	3	3	3	3	4	3	3	3	3
5	5	5	5	5	5	4	4	1	2	4	2	3	2	4	4	5	5	3	1	3	0	0		4	50	0	3	3	3	3	3	0	4	3	0	4	2	2	1	1	3	2	2	2	2	4	3	4	3
5	5	4	5	4	5	4	3	2	4	4	4	4	5	4	4	8	5	2	1	1	0	1	0	4	81	0	3	3	4	4	5	0	3	3	0	3	3	3	1	0	4	4	4	4	5	3	3	4	3
5	5	5	5	5	5	5	5	4	4	4	4	4	4	4	4	1	5	3	3	3	0	1	0	4	89	0	2	2	2	2	2	0	3	3	0	3	3	3	1	1	2	2	3	2	3	2	2	2	2
2	2	4	2	3	4	4	4	1	2	4	3	4	2	3	3	2	4	2	1	2	0	0		4	66	0	1	2	2	2	3	0	4	2	0	4	3	3	1	0	3	2	2	2	3	3	2	3	2
4	5	5	4	4	4	5	3	5	5	5	5	5	5	5	5	4	5	3	1	2	0	0		4	25	0	4	5	4	4	4	0	5	5	0	5	5	4	1	0	5	5	5	4	5
3	3	3	2	3	3	3	3	1	1	4	2	2	1	4	3	1	4	1	1	1	0	0		4	25	0	4	4	4	4	4	0	3	3	0	3	3	3	1	0	4	3	2	2	4
5	5	5	5	5	5	5	5	3	3	4	4	3	3	4	4	5	5	1	1	3	0	0		4	35	2	3	3	4	3	4	0	5	5	0	5	5	5	1	0	5	5	5	5	5
3	3	3	3	3	4	4	2	1	1	2	2	2	1	4	2	0	3	1	1	1	0	0		4	58	0	3	3	3	3	3	0	3	3	0	3	3	3	1	0	3	3	3	3	3	1	1	1	1
4	4	4	4	4	5	4	4	1	3	3	2	2	2	4	4	2	5	1	2	3	0	0		1	21	0	3	2	3	3	2	0	4	4	0	3	3	5	1	0	3	3	3	3	3	3	3	3	3
5	5	4	5	4	5	5	4	4	3	5	3	3	2	4	4	4	4	3	2	2	0	0		4	34	0	4	3	5	4	5	0	3	3	0	3	3	3	1	0	4	3	3	4	4
5	5	5	5	5	5	5	4	3	3	4	4	3	4	3	3	4	5	2	1	4	0	0		2	76	0	3	4	5	4	4	0	4	4	0	4	4	4	1	0	4	4	4	4	4	5	5	5	5
4	3	3	3	3	5	3	2	2	3	4	3	3	3	4	4	2	5	3	3	3	0	0		4	90	0	2	2	2	2	4	0	3	3	0	2	2	2	1	1	3	3	3	3	3	1	1	1	1
5	5	5	5	5	5	5	5	2	1	5	1	1	1	4	3	3	5	4	3	2	0	1	0	4	52	0	5	5	5	5	5	0	5	5	0	5	4	4	1	1	5	5	5	5	5	4	3	4	4
5	5	4	5	5	5	4	3	4	4	5	4	4	4	5	4	8	5	2	1	2	0	0		3	34	2	4	4	4	3	3	1	4	4	0	5	4	4	1	0	3	3	4	4	4
2	2	2	5	3	5	5	5	1	2	2	4	3	4	4	4	0	5	1	1	1	0	0		4	35	0	2	2	2	2	5	0	3	3	0	3	3	3	1	0	3	3	3	3	3
4	4	4	5	3	4	3	3	1	4	4	2	3	4	3	3	1	5	1	1	2	0	0		4	26	0	3	3	4	3	3	0	3	2	0	3	2	2	1	0	4	3	4	2	4	3	3	3	2
5	5	5	5	5	5	5	5	1	2	4	3	3	2	3	4	3	4	1	1	1	0	0		4	44	0	3	4	4	5	5	0	4	3	0	5	5	5	1	1	3	3	4	4	5
2	4	4	4	3	5	3	3	1	3	4	3	3	3	4	4	3	5	3	1	3	0	0		4	49	0	3	4	3	3	5	0	4	4	0	4	4	4	1	0	3	3	3	3	3	3	4	4	4
4	4	4	4	4	4	4	4	4	4	5	4	4	4	5	5	6	4	2	3	3	0	1	0	3	75	2	3	4	3	3	3	2	3	4	1	4	4	4	1	0	3	4	2	3	3
4	5	5	5	5	5	4	4	1	3	4	5	4	3	5	5	0	1	1	1	2	0	0		4	76	0	2	4	3	5	5	0	3	4	0	4	4	4	0	0	5	4	4	5	5	2	2	5	5
4	4	4	4	4	4	4	4	3	4	4	4	4	4	4	4	6	4	1	1	3	0	1	0	4	52	0	3	4	4	4	4	0	5	5	0	5	5	5	1	1	5	5	4	4	4	5	5	5	5
5	5	5	4	4	5	5	5	5	5	4	3	3	5	5	5	7	5	3	1	2	0	1	0	3	19	0	4	5	3	4	5	0	5	5	0	5	5	3	1	1	3	4	3	3	4	5	5	4	5
4	4	5	4	4	5	4	4	3	3	4	4	4	3	4	4	5	4	2	1	2	0	0		1	50	0	5	5	5	5	5	0	5	3	1	5	3	3	1	1	5	4	4	4	5	4	3	4	3
5	5	5	5	5	5	5	4	2	4	3	4	4	3	5	5	6	5	2	4	3	0	1	0	4	25	0	5	5	5	5	5	0	5	5	0	5	5	5	1	0	5	5	5	5	5
2	5	5	3	2	4	5	4	2	2	4	2	2	2	5	5	0	4	2	2	2	0	0		4	41	0	2	4	2	2	3	0	4	4	0	3	3	3	1	1	4	5	5	5	5	3	2	3	3
4	5	5	5	4	4	4	5	2	2	3	3	3	2	4	4	6	5	2	1	2	0	0		1	25	0	2	4	4	3	2	0	3	4	0	4	4	4	1	1	3	3	3	3	5
3	4	4	5	5	5	4	3	1	1	3	3	2	2	3	3	7	4	3	3	3	0	0		4	75	0	4	4	5	5	5	0	5	5	0	5	5	5	1	0	5	5	5	5	5
5	5	5	5	5	5	4	4	3	4	3	4	3	3	5	5	0	2	1	1	2	0	0		4	66	0	4	4	4	4	5	0	5	5	0	5	5	5	1	0	5	5	5	5	5
4	5	5	5	4	5	5	4	1	1	4	1	1	1	4	4	4	2	2	2	2	0	0		3	70	0	4	4	5	5	5	0	5	5	0	5	5	5	1	1	5	5	5	5	5	4	4	4	4
2	2	3	4	3	5	4	3	1	2	4	3	3	2	5	4	8	4	1	1	2	0	1	0	4	64	0	4	4	4	4	3	0	3	3	0	3	3	3	1	1	3	3	2	3	3
5	5	5	5	5	5	5	4	3	3	4	4	4	3	4	4	2	4	1	1	1	0	0		4	75	0	4	4	5	5	5	0	4	4	0	4	4	4	0	0	4	4	4	4	4
5	5	5	5	5	5	4	4	1	2	4	3	3	3	3	3	2	4	1	2	1	0	0		4	75	0	4	5	5	5	5	0	5	4	0	5	5	5	1	0	4	3	4	4	4	4	4	5	5
1	1	1	1	1	1	4	3	3	4	4	2	2	2	4	4	5	4	1	1	3	0	1	0	4	72	0	2	3	3	3	3	0	3	3	0	3	3	3	1	1	3	3	3	3	3
3	3	3	4	3	5	5	3	2	3	4	2	3	3	4	3	1	4	1	2	1	0	0		4	24	0	2	2	3	3	4	0	4	4	0	4	4	4	1	1	5	5	5	5	5	3	3	3	3
5	5	5	5	5	5	4	3	4	4	4	4	4	4	4	4	0	4	1	1	2	0	1	0	1	10	0	5	5	5	5	5	0	5	5	0	5	5	2	1	0	5	5	5	2	5
5	5	5	5	5	4	5	4	4	4	5	4	4	3	4	4	6	5	4	2	3	0	1	0	3	21	0	3	4	4	3	2	0	4	3	0	4	3	3	1	1	3	4	4	3	4
5	5	5	4	5	5	4	5	1	2	4	3	2	3	4	4	0	5	1	1	2	0	0		4	35	0	4	4	3	5	5	0	5	3	0	5	4	4	1	0	5	4	3	3	3	5	5	5	5
5	5	3	5	5	5	5	5	4	5	5	5	5	4	4	4	6	5	1	1	2	0	0		4	42	0	4	4	4	3	4	0	5	4	0	4	4	4	1	0	5	5	4	4	4
3	3	3	4	3	4	4	4	4	4	4	4	4	3	3	4	3	5	1	1	3	0	0		1	67	0	3	3	4	4	4	0	4	2	0	4	3	3	1	1	4	3	2	2	2
5	3	4	5	5	5	4	4	1	2	4	4	4	3	4	3	6	4	1	3	2	1	1	0	3	38	0	3	3	4	4	4	0	3	3	2	3	3	3	1	1	3	3	3	3	3
3	4	4	5	3	5	4	4	2	3	4	4	3	4	4	4	4	4	1	2	4	0	0		1	20	0	3	4	5	3	5	0	5	5	0	5	4	3	1	0	4	5	4	4	3	4	5	3	5
4	4	4	4	4	5	5	5	1	2	3	3	3	3	4	4	0	5	4	1	4	0	0		4	75	0	1	5	5	5	5	0	4	4	0	4	4	4	1	1	3	3	3	3	3
4	4	5	4	4	5	4	5	4	4	4	4	4	4	4	4	6	5	1	1	2	0	0		4	75	0	2	2	3	2	4	0	4	4	0	4	4	4	1	0	4	4	4	4	4	3	4	3	4
5	5	5	5	5	5	5	3	1	5	5	5	5	5	5	5	3	5	1	1	1	0	1	0	1	7	0	5	5	5	5	5	0	5	5	1	1	1	1	1	0	1	1	1	1	1
5	5	5	5	5	5	4	3	3	4	4	4	4	4	3	3	3	4	1	1	2	0	0		4	31	0	4	4	4	4	4	0	4	4	0	3	4	4	1	1	4	4	3	3	3	3	3	4	4
5	5	5	5	5	5	5	5	4	4	4	3	4	3	3	4	2	5	1	1	2	0	0		4	24	0	5	5	5	5	5	0	5	5	0	5	5	5	1	0	5	5	4	4	5
2	3	4	4	4	5	4	4	3	3	3	3	3	3	4	4	5	4	1	1	1	0	1	0	4	74	0	2	2	2	2	1	0	4	2	0	4	2	2	1	0	2	2	3	3	4
4	4	4	5	4	5	4	3	1	4	4	4	4	4	4	4	7	5	2	1	3	0	0		4	41	0	4	4	5	5	5	0	4	3	0	4	3	3	1	0	4	3	4	4	4
5	5	5	5	5	5	4	4	1	2	3	2	2	2	5	5	7	5	1	2	4	0	1	0	4	67	0	4	4	5	3	5	0	3	3	0	5	5	5	1	1	4	4	4	4	5	4	4	4	4
4	4	4	4	4	4	4	4	3	4	4	4	4	4	4	4	5	4	2	2	4	0	1	0	2	56	0	3	4	3	3	3	0	4	3	0	4	4	4	1	1	4	4	3	3	5
5	5	5	5	5	5	3	4	2	2	2	2	2	2	5	5	4	2	2	1	1	0	0		2	26	0	5	5	5	5	5	0	5	5	0	5	5	4	1	1	5	5	5	5	5	5	5	5	5
5	5	5	5	5	5	5	5	3	4	5	3	3	3	4	5	5	4	1	1	2	0	0		4	30	0	4	4	4	5	5	0	4	4	0	4	4	4	1	0	4	4	4	4	4	4	4	4	4
3	3	3	5	1	5	4	3	1	4	4	4	4	3	4	4	1	4	1	2	1	0	1	0	4	83	0	2	2	1	2	5	0	5	5	0	5	5	5	1	1	5	5	5	5	5
5	5	5	5	5	5	4	3	2	4	4	4	4	4	4	4	5	5	1	3	2	0	0		4	24	0	5	5	5	5	5	0	5	5	0	5	5	5	1	0	5	5	5	5	5	5	5	5	5
4	4	4	4	4	5	3	2	3	3	3	3	3	3	3	3	5	4	1	1	1	0	0		4	60	0	3	3	4	4	4	0	3	3	0	3	3	3	1	0	3	3	4	3	4	3	3	3	3
3	2	5	5	4	5	5	5	1	3	3	3	3	4	5	5	3	5	3	3	2	0	1	0	4	9	0	5	5	3	4	5	0	5	5	0	5	5	5	1	1	4	4	3	3	5
5	5	5	5	5	5	3	4	1	2	3	5	4	2	5	5	0	4	1	1	1	0	0		4	76	0	3	2	4	3	5	0	5	3	0	4	3	3	1	0	4	3	3	3	4	4	4	2	2
4	4	4	5	2	4	3	2	1	1	1	1	1	1	1	1	7	2	1	3	2	0	0		4	67	0	1	3	5	3	5	0	3	3	0	2	3	3	0	0	4	2	2	4	5
3	4	4	4	4	5	4	4	2	3	3	2	2	3	4	4	1	5	1	1	2	0	0		4	25	0	2	3	3	4	4	0	4	4	0	4	4	4	1	1	4	4	4	5	5	3	4	3	4
4	4	4	4	4	4	5	4	3	3	4	4	3	4	4	4	5	4	4	2	3	0	0		4	18	0	2	3	2	2	2	0	4	3	0	4	3	3	1	0	4	3	4	3	3
4	4	4	5	3	5	4	4	3	5	4	5	4	4	5	5	4	4	3	4	3	1	1	0	4	76	0	3	4	4	4	4	0	4	3	0	4	3	3	1	1	4	3	3	3	3
5	5	5	5	5	5	4	4	1	2	4	3	2	2	3	3	1	5	1	1	2	0	0		1	83	0	4	3	2	3	3	0	5	3	0	5	4	4	1	0	4	3	2	3	3	4	3	4	3
5	5	5	4	4	5	5	5	3	4	4	5	4	3	5	4	3	5	1	2	2	0	1	0	4	32	2	3	3	3	2	3	0	2	4	0	4	4	4	1	1	3	4	4	4	4	4	5	4	5
3	5	5	5	3	5	5	4	1	1	5	4	3	1	5	1	3	4	1	4	2	0	1	1	1	30	0	5	3	5	4	5	0	5	3	0	5	5	5	1	1	5	5	5	4	5
5	5	5	5	5	5	5	5	4	4	4	3	3	3	3	3	6	5	1	1	1	0	0		4	51	0	4	4	2	3	5	0	5	5	0	5	2	2	1	1	5	2	3	3	5
4	4	4	4	4	5	4	4	1	1	1	1	1	1	3	3	0	1	1	1	1	0	0		4	52	0	1	1	1	1	5	0	5	5	0	5	5	5	1	0	5	5	5	5	5
4	4	5	4	4	5	5	5	1	2	3	4	4	3	5	4	4	5	1	1	1	0	0		4	24	0	3	4	4	4	4	0	5	4	0	5	5	4	1	1	4	5	4	4	5	4	4	5	5
4	4	4	4	4	4	4	4	4	4	4	4	4	4	3	3	3	4	2	1	3	0	0		4	41	0	4	4	4	5	5	0	4	4	0	3	3	3	1	0	2	3	3	2	3	4	4	4	4
3	3	3	3	3	3	5	4	3	3	4	4	4	2	4	4	0	4	2	1	1	0	0		3	100	0	1	1	1	2	1	0	3	3	0	3	3	3	1	0	3	3	3	3	3	3	3	3	3
4	4	4	4	4	4	3	3	2	3	4	3	2	2	4	4	8	2	2	2	2	0	0		4	31	0	4	4	4	4	4	1	4	3	1	3	4	4	1	1	3	3	3	3	4
5	5	5	5	5	5	5	5	1	1	5	4	1	1	3	3	5	5	2	2	1	0	0		4	50	0	5	5	5	5	5	0	5	5	0	5	5	5	1	0	5	5	5	5	5	5	5	5	5
3	3	3	4	3	5	5	4	3	5	5	5	5	5	4	4	6	4	2	1	1	0	1	0	1	60	0	4	3	5	3	4	0	3	4	0	4	4	4	1	0	4	3	5	4	5
5	5	5	5	4	5	3	3	2	4	4	4	3	3	4	4	4	5	1	1	1	0	0		4	78	0	3	3	3	3	5	0	2	2	0	3	3	3	1	0	3	2	2	2	2
4	4	4	4	4	4	4	4	2	3	4	2	2	3	3	3	5	4	1	1	1	0	0		4	51	0	3	3	4	3	4	0	3	3	0	3	3	3	1	0	3	3	3	3	4	3	3	3	3
5	5	5	5	5	5	5	4	4	5	5	5	5	5	5	5	6	4	1	1	2	0	0		3	85	0	4	4	5	5	5	0	3	3	0	2	2	2	1	0	4	3	3	3	3	4	5	4	5
5	5	5	5	5	4	5	5	3	3	4	4	4	4	3	3	0	2	1	1	1	0	0		4	76	0	3	3	4	4	3	0	3	3	2	4	4	4	1	1	2	3	2	2	3
5	5	5	4	5	5	5	5	1	2	5	2	2	3	4	4	0	4	1	2	2	0	0		4	32	0	5	5	5	5	5	0	5	5	0	4	4	2	0	0	4	4	2	2	2	5	5	5	5
3	4	4	5	4	5	4	4	4	4	4	3	3	4	3	3	8	4	3	3	3	0	1	0	1	26	1	4	4	4	3	4	0	4	3	0	4	5	5	1	0	4	4	4	4	4	4	4	4	4
5	5	5	5	5	5	4	5	3	4	5	5	4	4	5	5	7	3	4	2	4	0	1	1	3	15	2	4	4	5	5	3	2	4	4	0	4	4	4	1	1	4	4	4	4	4	4	4	4	4
4	4	4	4	4	4	5	4	2	3	4	3	3	3	4	4	1	4	1	1	3	0	0		1	15	0	4	4	4	4	4	0	4	4	0	5	5	5	1	0	5	5	5	5	5	3	3	3	3
5	5	5	5	5	5	4	3	5	5	5	5	5	5	5	5	9	3	3	3	3	0	1	0	4	29	0	1	1	1	1	1	0	1	1	0	1	1	1	1	0	2	2	2	2	2
5	5	5	5	5	5	3	4	1	4	4	4	3	4	3	3	8	5	1	1	2	0	0		4	29	0	3	3	3	3	3	0	3	3	0	3	3	3	1	1	4	4	4	4	4	4	4	4	4
3	3	3	5	4	5	4	3	1	2	4	2	2	3	3	4	3	4	2	1	2	0	0		4	27	0	3	2	4	2	5	0	1	1	0	2	2	2	0	0	1	2	5	4	5
5	5	5	5	5	5	5	4	4	4	4	4	4	4	4	4	5	5	2	1	4	0	0		2	25	0	5	5	5	5	4	0	5	5	0	5	5	5	1	1	4	4	4	4	5
5	5	5	5	5	5	4	4	2	4	4	4	4	4	4	4	5	3	3	3	3	0	0		3	27	0	3	3	5	5	5	0	3	3	0	3	3	3	1	1	3	3	3	3	3
4	4	4	4	4	5	5	4	2	4	4	3	3	3	3	3	5	3	1	1	2	0	0		4	76	0	4	4	4	4	5	0	4	4	0	3	3	3	1	1	3	2	3	3	4
5	5	5	5	5	5	5	5	1	5	5	5	5	5	5	5	7	3	1	1	3	0	0		1	52	0	1	1	5	5	5	0	2	2	0	2	2	2	1	0	2	2	5	5	5	1	1	1	1
4	4	4	4	4	4	4	4	1	2	3	3	3	3	3	3	0	4	1	1	1	0	0		4	88	0	4	4	4	5	5	0	4	4	0	4	4	4	1	0	4	4	4	3	4
5	5	4	5	5	5	5	4	2	4	5	5	4	3	4	5	6	5	1	3	3	0	0		2	35	0	4	5	5	5	4	0	5	4	0	4	4	4	1	1	4	4	3	4	4
5	4	4	4	4	4	1	5	1	3	3	3	3	4	4	4	0	4	3	3	3	0	0		4	39	0	3	3	3	3	4	0	3	3	0	3	3	3	1	0	3	3	3	3	3	3	3	3	3
4	4	5	5	4	5	5	4	2	2	5	4	4	4	4	4	7	5	1	1	1	0	0		4	50	0	4	4	5	4	5	0	4	4	0	4	4	4	1	1	4	4	4	4	5	4	4	5	5
5	5	5	5	5	5	4	5	2	1	2	2	2	2	4	5	6	5	1	1	2	0	0		4	24	0	3	4	5	5	5	0	4	4	0	4	4	4	1	0	3	3	4	4	5	3	3	3	3
5	5	5	5	5	4	5	5	3	3	5	3	3	4	5	5	7	4	1	4	3	0	0		1	65	1	5	5	5	5	4	0	4	4	1	4	4	5	1	0	4	4	4	4	4	3	4	4	4
5	5	5	5	5	5	4	4	1	2	4	2	1	2	5	5	4	4	4	3	3	0	0		4	84	0	4	5	4	4	5	0	4	3	0	4	3	3	0	0	3	4	3	4	4
5	5	5	5	4	4	5	3	2	3	4	3	3	3	3	3	4	4	2	2	2	0	0		4	70	0	3	3	3	3	3	0	4	3	0	4	3	3	1	1	3	3	3	3	3
3	1	4	5	5	5	4	3	1	1	3	3	3	3	3	3	2	4	3	1	2	0	0		3	43	1	5	4	3	3	4	0	3	3	0	3	3	3	1	0	4	4	3	3	4
5	5	5	5	5	5	5	5	1	3	4	3	3	3	4	4	2	4	3	3	3	0	0		4	60	0	4	3	4	3	3	0	3	3	2	3	3	3	1	0	3	3	4	3	4	4	4	4	4
4	3	3	4	4	5	4	2	2	2	4	1	1	2	4	4	6	4	2	2	3	0	1	0	1	51	1	3	2	3	2	2	0	3	3	0	4	4	3	1	1	2	2	2	3	3	3	3	3	3
5	5	5	4	4	5	5	5	3	3	4	3	3	3	3	3	3	4	3	1	3	0	0		4	32	0	2	4	4	5	5	0	4	4	0	4	4	4	1	0	3	3	4	3	5	3	3	5	5
4	3	3	3	3	4	3	3	2	3	4	4	3	3	3	3	4	3	2	2	2	0	0		4	48	0	3	3	3	3	3	0	3	3	0	3	3	3	1	0	3	3	3	2	2
4	5	5	3	2	5	4	4	4	4	4	4	4	4	4	4	6	5	4	4	4	0	1	0	4	75	0	4	4	4	3	4	0	3	4	0	4	4	4	1	1	3	3	3	3	4	4	4	4	4
2	3	4	4	4	5	4	4	2	3	4	3	3	3	4	4	2	5	2	2	3	0	0		1	24	0	3	4	4	4	5	0	5	4	0	5	4	4	1	0	5	4	4	4	3
5	5	5	5	5	5	4	4	2	4	4	4	4	4	4	3	6	4	1	1	3	0	0		4	52	0	3	3	3	3	3	0	4	4	0	4	4	4	1	1	4	4	3	2	2
4	5	5	4	4	5	5	5	2	3	3	3	2	3	3	3	2	5	1	1	1	0	0		4	85	0	5	5	4	3	4	0	3	3	0	3	2	2	1	0	3	3	3	2	3	2	2	2	2
4	3	3	4	4	5	3	3	1	2	4	2	2	2	4	4	1	4	1	1	2	0	0		4	67	0	2	2	3	4	2	0	3	3	0	3	3	3	1	0	3	4	3	3	2
3	3	3	3	3	4	4	3	3	4	4	4	4	4	4	4	2	4	3	1	3	0	0		4	79	0	3	3	3	3	3	0	4	3	0	5	4	4	1	0	5	5	5	5	4	3	4	3	4
3	3	3	3	3	5	4	4	1	1	3	3	1	1	3	3	0	5	4	3	3	0	0		1	9	2	3	3	3	3	5	0	5	5	0	5	5	5	1	1	5	5	5	5	5	3	3	3	3
5	5	5	5	5	5	4	3	3	5	4	3	3	3	5	5	0	5	1	4	1	0	0		4	23	0	5	5	5	5	5	0	5	5	0	5	5	5	1	1	5	5	4	5	5	5	5	5	5
4	4	3	4	3	3	3	3	3	4	3	3	3	3	4	4	1	4	3	3	3	0	0		4	49	1	3	3	3	3	3	2	3	3	2	3	3	3	1	1	4	4	4	3	3
5	5	5	5	5	5	5	5	5	3	5	3	2	4	5	5	6	4	4	3	4	0	0		1	35	0	5	5	5	5	5	0	3	4	2	4	3	4	1	1	5	5	5	5	4	4	4	4	3
4	4	4	4	4	5	3	3	1	1	3	2	2	1	3	3	1	4	1	1	1	0	0		4	24	0	5	5	5	5	5	0	4	4	0	4	4	4	1	1	4	4	4	4	5
5	5	5	5	5	3	5	4	1	2	5	1	1	2	5	5	8	5	3	4	3	0	0		4	24	2	5	5	5	5	5	0	5	5	2	5	5	5	1	1	5	5	5	5	5
5	5	5	5	5	5	5	5	1	1	5	2	2	2	4	2	8	5	2	3	3	0	0		4	44	0	5	5	5	5	5	0	5	5	0	5	5	5	1	1	5	5	5	5	5	5	5	5	5
4	4	4	4	4	5	5	3	3	3	4	3	3	3	3	3	4	5	3	1	4	0	0		4	50	0	3	3	3	3	3	0	4	4	0	4	4	4	1	1	4	4	4	4	4	4	3	4	3
4	4	5	4	4	4	5	4	3	4	4	4	4	4	4	4	4	4	3	1	3	0	0		2	24	0	4	4	4	5	4	0	3	4	0	3	3	3	1	0	3	3	4	4	4
3	4	4	5	3	4	5	4	3	3	3	4	4	4	4	3	3	4	2	1	3	0	1	0	1	65	0	3	4	4	4	4	0	4	4	0	3	3	4	1	0	3	3	3	2	3
5	5	5	5	5	5	4	4	3	4	4	4	4	4	4	4	1	4	1	1	1	0	0		4	60	0	3	3	3	3	3	0	4	3	0	3	3	3	1	0	4	4	4	4	4	3	3	3	3
4	4	4	4	4	4	4	3	1	1	1	1	1	1	4	1	1	4	3	4	2	1	1	0	1	25	0	4	4	4	4	5	0	5	5	0	4	4	5	1	0	4	4	4	4	4
5	5	5	5	5	5	5	5	5	5	5	5	5	5	5	5	9	4	3	3	2	0	1	0	3	63	0	4	5	5	5	5	0	5	5	1	5	5	5	1	1	5	5	5	5	5	5	5	5	5
5	5	5	5	5	5	5	5	1	2	5	4	4	3	5	5	6	5	1	1	1	0	0		1	38	1	5	5	5	5	5	0	5	5	2	5	5	5	1	1	5	5	5	5	5
5	5	5	5	5	5	4	5	1	2	5	3	3	3	5	5	8	5	2	1	2	0	0		1	24	0	5	5	5	5	5	0	5	5	1	5	5	5	1	0	5	5	5	5	5	5	5	5	5
4	4	4	4	4	3	4	3	3	4	4	4	4	4	4	5	1	4	1	1	2	0	0		3	54	0	3	3	4	4	4	0	4	3	0	5	4	4	1	1	4	3	3	3	3
4	4	4	5	4	5	4	2	4	4	4	4	4	4	4	5	7	4	3	2	3	0	0		1	40	0	4	4	4	3	3	0	5	3	0	5	4	4	1	0	4	3	3	3	3
5	5	5	5	5	5	5	5	4	4	5	4	4	4	4	4	7	5	1	1	1	0	0		1	20	0	5	5	5	5	5	0	5	5	0	5	5	5	1	1	3	3	3	3	5
5	5	5	5	5	5	4	3	1	2	4	4	2	3	4	4	0	3	1	1	1	0	0		4	77	0	3	3	1	2	2	0	3	3	0	2	2	1	1	0	3	3	2	2	2	4	4	4	4
4	5	5	5	5	5	4	5	2	4	4	2	4	1	1	2	4	5	1	1	1	0	0		4	5	2	5	5	5	5	5	0	5	5	0	5	5	5	1	1	5	5	5	5	5	5	5	5	5
4	4	5	5	4	4	5	4	3	3	4	3	3	3	4	4	5	4	3	3	3	0	0		4	49	2	4	4	5	4	4	0	4	4	0	4	4	4	1	1	4	4	5	5	5
4	4	5	4	4	5	4	4	3	4	4	4	4	3	4	4	3	5	2	1	3	0	0		4	60	0	3	4	3	4	5	0	4	4	0	4	4	4	1	0	4	4	4	4	5
5	5	5	5	5	5	5	5	4	4	4	3	3	4	4	4	6	4	3	2	3	0	0		1	38	2	5	5	5	5	5	0	4	5	0	4	4	4	1	1	4	4	4	5	4	4	5	4	5
5	5	5	5	5	5	4	4	1	4	5	5	4	3	4	4	2	5	1	1	1	0	0		4	9	0	5	5	5	5	5	0	5	5	2	5	5	5	1	1	5	5	5	5	5	5	5	5	5
5	5	5	5	5	5	5	4	1	3	5	2	2	4	5	5	8	5	1	2	1	0	0		1	75	0	1	1	3	1	4	0	4	4	0	4	4	5	1	1	5	4	3	5	5
5	5	5	5	5	5	4	3	1	2	4	3	3	3	4	4	0	3	3	3	4	0	0		4	38	0	5	5	5	5	5	0	5	5	0	4	4	4	1	0	5	5	5	5	5	5	5	5	5
4	4	5	5	4	5	5	4	2	2	4	5	5	3	3	3	4	4	1	1	1	0	0		1	55	2	4	4	4	4	4	0	4	4	0	4	4	4	1	1	4	4	3	4	4	4	4	4	4
3	3	4	5	5	4	5	5	2	3	5	2	2	3	4	4	8	4	3	3	2	0	0		1	39	1	3	2	1	1	3	0	3	3	0	3	3	3	1	1	4	3	2	2	2
4	4	5	5	5	3	5	5	2	3	4	2	3	3	3	3	3	5	1	1	2	0	1	0	4	50	1	3	3	4	4	4	0	3	4	0	4	4	4	1	0	3	3	4	4	5
4	4	4	5	4	5	5	5	2	3	4	3	3	3	4	4	3	5	2	1	3	0	0		4	77	0	3	3	5	4	5	0	3	3	0	3	3	4	1	0	4	3	3	3	4	4	4	4	4
5	5	5	5	5	5	3	3	1	3	3	3	3	3	3	3	1	3	2	2	2	0	0		4	51	0	3	3	3	3	3	0	3	3	0	3	3	3	1	1	3	3	3	3	3
3	5	5	4	3	5	4	3	3	2	3	3	3	3	3	3	0	4	1	1	2	0	0		4	52	0	3	4	3	3	4	0	4	4	0	3	3	3	1	0	3	3	3	3	3
5	5	5	5	3	2	5	5	2	3	4	3	3	4	2	2	3	2	1	2	2	0	0		4	72	0	3	3	4	3	3	2	5	3	0	5	5	5	1	1	5	5	5	1	5
5	5	5	5	5	5	5	4	2	3	4	3	3	3	4	4	6	4	1	3	3	2	0		4	56	0	4	5	4	4	5	0	4	4	0	4	4	4	1	0	4	4	4	4	4	4	4	4	4
4	4	4	4	4	5	3	3	2	4	4	4	4	2	4	4	2	4	1	2	1	0	0		4	34	0	2	2	3	2	3	0	3	3	0	2	3	3	1	1	2	3	2	4	3	4	4	4	4
1	1	1	1	5	5	4	3	1	1	2	3	3	3	4	3	5	4	2	2	2	0	0		3	77	0	1	1	2	2	2	0	3	3	0	2	3	3	1	1	4	4	4	4	4	2	2	2	2
4	5	5	5	4	5	2	3	2	4	4	4	4	3	4	3	4	3	1	2	2	0	0		4	75	0	1	1	2	1	1	0	2	2	0	2	2	2	1	0	2	2	1	2	1	1	1	1	1
5	5	5	5	5	5	4	4	4	4	4	4	4	4	4	4	8	4	4	4	3	0	0		1	60	0	3	4	4	4	4	0	4	3	0	4	4	4	1	1	4	3	3	3	3
4	4	4	4	4	4	4	3	2	3	3	3	3	3	3	3	2	4	2	2	2	0	0		4	69	0	2	2	2	2	2	0	3	3	0	3	3	3	1	0	3	3	3	3	3	1	1	1	1
4	4	5	5	4	5	2	2	3	4	4	4	4	4	4	4	6	3	4	3	4	0	0		4	75	0	4	5	5	4	5	0	4	5	0	4	4	4	1	0	4	5	5	4	5
5	5	5	5	5	5	5	5	3	3	3	3	3	3	3	3	7	5	1	2	1	0	0		1	17	0	3	4	4	4	5	1	5	5	0	3	3	3	1	0	5	5	5	5	5
5	5	4	5	5	5	5	5	3	3	4	3	3	3	4	4	4	4	1	1	1	0	1	0	1	18	0	4	4	5	5	5	0	4	4	0	4	5	4	1	0	5	5	5	5	5	4	4	4	4
3	3	2	4	4	4	2	2	1	3	4	4	4	4	4	4	4	3	2	2	1	1	0		4	75	0	3	3	4	4	5	0	4	4	0	4	4	4	1	1	4	4	4	4	4
4	2	4	4	4	4	5	5	1	3	5	2	2	3	3	4	7	4	2	1	3	0	0		4	30	2	5	5	2	3	3	0	5	2	0	5	4	4	1	1	5	3	2	3	4	5	5	4	4
3	4	4	4	4	5	5	5	3	3	3	3	3	3	3	3	3	4	1	1	2	0	0		1	49	0	1	1	1	1	2	0	3	3	0	3	3	3	1	1	4	4	2	2	3
5	5	5	5	5	5	4	4	3	3	4	3	3	3	4	4	6	5	2	1	3	0	1	0	4	75	0	2	2	2	2	3	0	2	2	0	2	2	2	1	1	2	2	2	2	3	2	2	2	2
1	1	1	1	1	1	3	3	1	1	1	1	1	1	1	1	4	4	2	2	2	0	0		4	89	2	4	4	4	4	4	2	4	4	1	4	4	4	1	1	4	4	4	4	4	5	5	5	5
4	5	4	5	3	5	4	4	2	2	3	3	3	3	4	4	7	5	1	1	3	0	1	0	4	76	0	3	4	4	4	5	0	4	3	0	5	4	4	1	0	4	3	5	3	5	4	4	4	4
4	5	5	5	4	4	5	5	3	3	4	3	3	3	4	4	1	3	1	2	4	0	0		4	35	0	3	4	4	4	5	0	4	4	0	5	5	5	1	0	5	5	2	2	5	4	4	4	4
5	5	5	5	4	5	5	5	4	4	5	4	4	4	5	5	9	3	3	2	4	0	0		1	55	0	4	5	5	5	5	0	5	5	0	5	5	5	1	1	5	5	5	5	5
5	3	3	5	5	4	3	4	2	3	4	4	4	4	3	3	2	5	1	2	3	0	0		4	80	0	2	3	2	3	3	0	4	3	0	4	3	3	1	1	4	4	3	3	4
5	5	4	5	5	5	3	5	3	5	5	5	5	5	5	5	1	4	2	3	3	0	0		4	22	0	3	3	5	4	5	0	3	4	0	2	3	4	1	1	3	5	2	3	4	3	5	3	5
5	5	5	5	5	5	5	5	2	4	5	3	3	4	4	4	5	5	1	1	2	0	1	0	1	52	0	5	5	5	5	4	0	5	5	0	4	4	4	1	1	3	3	3	3	3
5	5	5	5	5	5	1	1	3	3	3	3	3	3	3	3	1	5	1	1	1	0	0		4	100	0	3	5	5	5	5	0	5	5	0	5	5	5	1	0	1	1	5	5	5	2	2	2	2
5	5	5	5	5	5	5	4	4	5	4	5	4	4	5	5	7	5	1	1	2	0	0		1	75	0	4	4	4	4	5	0	5	5	0	4	4	4	1	1	5	5	5	5	5	5	5	5	5
5	5	4	5	4	3	5	4	4	4	5	4	4	4	4	4	4	4	2	2	4	0	0		3	13	1	3	5	3	4	3	0	5	5	0	3	4	4	1	1	5	4	2	4	3
4	5	5	5	4	5	3	4	1	1	4	4	4	1	4	4	0	4	1	2	1	0	0		1	23	0	4	4	4	4	4	0	4	2	0	4	2	2	1	1	4	4	4	4	4
3	3	3	4	4	5	4	4	1	2	4	2	2	2	5	5	2	3	1	1	1	0	0		4	40	0	3	3	4	4	5	0	4	4	0	4	4	4	1	0	4	4	4	4	5
2	4	4	3	3	4	4	3	2	3	3	3	3	3	4	4	5	4	3	3	2	1	0		4	60	0	3	4	3	4	4	0	4	3	0	4	3	3	1	0	4	3	3	3	4	3	3	3	4
5	5	5	5	5	5	3	3	2	2	3	3	2	2	4	4	5	5	3	1	1	0	0		4	48	2	5	5	5	5	5	0	3	3	0	3	3	3	1	0	3	3	3	3	3
4	4	3	5	3	4	2	4	2	3	4	3	2	3	3	3	6	4	2	1	1	0	0		4	90	1	5	5	5	5	5	0	4	4	0	4	4	4	1	1	4	3	3	3	2	3	4	3	4
4	5	5	4	4	5	4	3	3	3	4	4	4	3	4	4	0	4	1	1	2	0	0		4	68	0	3	4	4	4	5	0	4	4	0	4	4	4	1	0	4	4	4	4	4	3	3	3	4
5	5	5	5	5	5	3	3	1	2	5	2	2	2	5	5	0	5	1	1	1	0	1	1	3	76	2	5	5	5	5	3	0	3	3	0	2	3	2	1	0	4	4	4	4	4
4	4	4	5	4	5	5	5	1	2	4	4	3	2	3	3	2	3	1	2	2	0	0		4	23	0	5	4	3	3	4	0	5	5	0	4	4	4	1	0	5	5	5	5	5	5	5	5	5
4	5	5	5	4	5	4	3	1	1	2	2	2	2	4	4	5	5	3	3	2	0	0		4	57	0	4	4	4	5	5	0	4	4	0	4	4	4	1	0	5	5	5	5	5	4	4	4	4
5	5	5	5	5	5	3	2	3	4	4	3	3	3	5	5	7	4	2	2	2	1	1	0	1	40	0	3	4	4	2	4	0	5	5	0	5	5	3	1	0	4	4	4	4	4
3	3	4	4	3	3	3	4	4	3	4	4	4	4	3	3	0	3	1	1	1	0	0		4	73	0	3	3	4	3	3	0	3	3	1	3	3	4	1	1	4	3	3	3	4
3	3	3	5	3	3	5	4	2	3	3	3	3	3	4	4	2	4	2	1	2	0	1	0	4	47	0	1	1	3	1	2	0	3	3	0	2	2	2	1	1	3	2	3	3	4	2	2	2	2
4	4	4	4	4	3	5	5	3	3	4	4	3	4	4	4	5	3	2	2	2	0	0		1	51	0	3	3	3	3	3	0	3	3	0	3	3	3	1	1	4	4	4	4	4	3	3	3	3
5	5	5	5	5	5	2	2	3	3	3	3	3	3	3	3	3	5	1	1	1	0	0		4	21	0	4	4	4	4	5	0	5	5	0	5	5	5	1	0	4	4	5	5	5
5	4	4	5	4	5	4	5	1	1	2	1	1	1	3	1	0	5	4	4	4	0	0		4	54	2	4	4	3	4	4	0	4	4	0	5	5	4	1	1	4	4	4	4	4	4	4	4	4
5	3	3	5	4	5	4	4	2	4	5	5	4	2	4	4	7	3	2	4	1	0	1	0	1	75	0	2	4	5	4	5	0	4	4	1	3	4	4	1	1	3	3	4	4	4	3	3	4	4
5	5	5	5	5	4	5	4	4	4	5	4	4	4	5	5	8	4	3	3	3	0	0		1	25	1	5	5	5	5	5	0	5	5	0	5	5	5	1	1	5	5	5	5	5
4	3	3	4	4	5	4	4	1	2	4	3	3	2	4	4	2	5	1	2	3	0	0		4	61	0	4	3	4	4	5	0	5	5	0	4	4	5	1	0	5	5	4	4	5
3	5	5	5	4	5	4	3	4	4	4	4	4	4	4	4	3	4	2	1	2	0	1	0	1	37	0	3	4	4	3	3	0	2	3	0	2	3	3	1	0	3	3	3	3	3
5	5	5	5	5	5	4	3	1	4	4	4	4	4	4	4	0	3	2	2	2	0	0		4	51	0	1	1	1	1	1	0	4	2	0	4	2	2	1	1	4	2	2	2	2	4	2	4	2
4	4	4	4	4	4	4	4	3	3	3	2	3	3	3	3	6	4	2	2	2	0	0		1	40	0	4	4	4	4	5	0	3	3	0	3	3	3	1	0	3	3	3	3	3
4	5	5	4	5	5	5	3	4	4	4	4	4	4	5	5	2	2	1	2	1	0	0		1	68	0	3	3	4	4	5	0	5	5	0	4	5	5	1	0	4	2	3	2	3	4	4	4	4
5	5	5	5	4	4	5	3	3	3	4	3	3	3	3	3	7	5	2	1	3	0	0		4	73	0	2	5	3	3	3	0	5	5	0	5	5	5	1	0	4	4	3	2	2
5	5	5	5	5	5	5	5	1	2	5	4	3	1	5	4	9	4	4	1	2	0	0		4	82	0	5	5	5	5	5	0	5	3	0	3	4	3	1	0	4	3	3	3	4	5	5	5	5
3	3	3	1	3	5	4	1	1	1	3	3	3	1	3	3	1	5	1	1	1	0	0		4	28	0	1	1	1	1	1	0	2	2	0	2	2	2	0	0	2	2	2	2	2	1	1	1	1
2	5	3	5	2	2	5	4	4	4	5	4	4	4	3	4	2	4	1	3	4	2	0		3	64	2	3	5	5	3	1	0	4	4	0	5	5	5	1	0	5	5	5	4	5
5	5	5	5	5	4	5	5	4	5	5	5	5	5	5	5	4	5	1	1	3	0	1	0	3	18	0	4	4	4	4	4	0	4	4	0	4	4	4	1	1	4	4	4	4	4
5	5	5	5	5	5	5	5	3	4	4	4	4	4	5	5	7	4	1	3	2	0	0		4	33	2	4	4	5	5	4	0	3	3	0	4	3	3	1	0	4	3	3	4	3
5	5	5	5	5	5	5	5	1	3	5	2	3	2	5	5	8	5	1	2	1	0	1	0	1	23	1	5	5	5	5	5	0	5	4	0	5	4	5	1	1	5	5	5	5	5	5	5	5	5
4	4	4	4	4	5	4	4	4	4	4	4	4	4	4	4	7	3	1	1	2	0	0		4	28	0	2	2	2	3	2	0	4	4	0	3	4	4	1	1	4	4	4	4	4	3	3	3	3
5	5	5	5	5	5	4	4	3	4	5	4	4	4	5	5	2	4	1	1	3	0	0		4	89	0	5	5	5	5	5	0	4	4	0	3	3	3	1	0	4	4	4	4	4
4	4	4	5	4	5	5	5	1	1	4	1	1	1	3	3	2	4	1	1	1	0	0		4	25	0	4	4	4	4	4	0	4	4	0	4	4	4	1	1	4	4	3	3	2	3	3	3	3
3	3	3	3	3	3	4	4	3	3	3	3	3	3	3	3	0	4	3	3	3	0	1	0	4	35	0	3	3	3	3	3	0	3	3	0	3	3	3	1	1	4	4	4	4	4	3	3	3	3
5	5	5	5	5	5	5	4	1	3	4	3	3	3	3	3	0	4	2	1	3	0	0		1	15	2	4	4	5	5	5	0	5	5	2	5	5	5	1	1	5	5	5	5	5
4	4	4	4	4	4	4	4	1	3	4	3	2	3	4	4	1	5	1	1	3	0	0		4	67	0	3	3	3	3	3	0	4	4	0	4	4	4	1	1	4	4	4	4	4	3	3	3	3
2	4	4	3	3	5	5	5	1	5	3	3	3	3	3	3	5	5	2	1	3	0	0		4	66	0	5	5	5	5	5	0	4	4	0	5	5	5	1	1	4	3	4	5	5
5	5	4	5	5	5	4	4	2	1	4	1	1	1	3	4	8	4	1	3	3	0	1	0	1	38	0	5	5	5	5	5	0	5	5	1	4	4	4	1	0	4	4	3	3	4	5	5	5	5
4	4	5	5	4	5	5	5	1	2	3	2	1	2	3	3	1	5	1	1	1	0	0		4	63	0	3	2	3	4	4	0	3	3	0	3	3	3	1	0	3	3	3	4	4	3	3	3	3
4	4	4	4	4	5	4	4	1	3	4	3	3	3	3	3	2	4	2	2	2	0	1	0	3	74	0	4	4	4	4	4	0	3	3	1	3	3	3	1	1	5	5	5	5	5
4	5	5	5	5	3	5	5	4	4	5	3	3	4	3	3	6	3	4	3	2	0	0		1	5	0	3	4	5	3	3	0	5	5	0	5	5	5	1	1	5	5	5	5	5
5	5	5	5	5	5	1	5	2	3	4	3	2	3	4	3	3	5	1	1	2	0	0		3	38	0	4	5	5	5	5	0	5	5	0	5	5	3	1	0	5	5	5	5	5
5	5	5	5	5	5	4	4	2	2	4	4	2	2	4	4	4	2	4	2	3	0	0		1	80	0	3	3	4	4	4	0	4	4	0	4	4	4	1	1	4	4	3	4	4	4	4	4	4
3	4	4	4	3	4	4	4	1	1	4	3	3	3	4	4	1	4	1	2	3	0	0		4	33	0	4	4	4	4	4	0	4	4	0	4	4	5	1	0	4	4	4	4	5
5	5	5	5	5	5	5	5	2	3	3	3	3	3	3	3	1	4	1	1	1	0	0		1	67	0	2	3	3	3	3	0	4	3	0	4	3	4	1	1	3	3	3	3	3	3	3	3	3
5	5	5	5	5	5	5	4	2	2	4	3	2	2	4	3	6	2	1	2	2	0	1	0	4	65	0	4	4	5	5	5	0	5	4	0	4	4	3	1	0	5	4	4	4	5	3	3	3	3
5	5	5	5	5	5	5	4	2	3	5	3	3	3	3	3	2	5	3	3	3	0	0		4	15	0	4	4	4	4	5	0	4	3	0	4	3	3	1	0	4	3	5	3	5	2	2	2	2
3	4	4	3	3	3	5	4	1	5	5	4	2	3	4	3	2	5	1	1	2	0	0		1	56	0	1	2	2	2	3	0	2	3	0	3	3	3	1	0	2	2	2	4	4
5	5	5	5	5	5	4	4	2	4	5	5	4	4	5	5	0	5	3	3	4	0	1	0	4	20	0	5	5	5	5	5	0	5	5	0	5	5	5	1	1	5	5	2	2	5	5	5	5	5
5	5	4	4	3	4	5	4	3	3	4	2	3	3	4	3	8	4	1	2	3	0	0		1	27	0	4	3	4	5	4	0	3	4	0	4	3	3	1	1	2	3	4	3	4	2	3	2	3
4	4	4	4	3	3	5	4	3	3	3	3	2	3	3	2	7	4	2	2	3	0	0		2	15	0	4	4	4	5	4	0	4	3	0	4	4	4	1	1	3	2	3	2	4	4	4	4	4
5	5	5	5	5	5	5	5	2	3	4	3	3	3	3	3	2	5	2	1	1	0	0		4	75	2	5	5	5	5	5	0	5	5	0	5	5	5	1	1	5	5	5	5	5
4	4	4	5	4	5	4	4	1	2	4	3	3	3	4	4	3	4	2	1	2	0	0		4	76	2	3	3	4	4	5	0	5	4	2	5	4	5	1	1	4	4	3	4	4
3	3	3	3	3	5	5	5	1	1	5	1	1	1	4	3	0	5	1	1	1	0	0		4	75	0	3	3	3	3	4	0	5	4	0	5	4	4	1	1	3	3	4	4	4	3	3	3	4
5	4	3	5	4	5	3	4	2	2	4	2	2	2	3	3	6	4	1	2	3	0	0		1	52	2	2	2	3	3	5	2	3	2	0	4	4	4	0	0	4	3	4	4	5	2	3	3	3
5	5	4	5	5	5	4	4	4	5	5	4	4	4	4	4	2	4	2	3	2	0	0		4	37	0	2	1	2	2	3	0	2	3	0	2	3	3	1	1	4	4	5	3	4	3	2	4	4
3	4	4	4	3	2	5	5	5	5	5	3	4	3	4	4	3	4	3	3	3	0	0		4	37	0	3	4	4	4	5	0	3	3	0	3	3	4	1	1	4	4	5	5	5
4	4	4	5	3	4	3	4	1	3	4	3	3	3	3	3	0	4	1	2	2	0	0		4	52	0	3	4	5	5	5	0	3	3	2	3	3	2	0	0	4	3	2	3	2
5	5	5	5	5	5	4	5	3	4	5	5	5	3	3	3	3	4	1	2	1	0	0		4	48	0	5	5	5	5	5	0	4	4	0	5	4	3	1	1	4	3	3	3	4
4	5	5	3	3	5	1	1	3	4	4	3	3	4	3	3	5	1	2	2	2	0	0		1	50	1	5	3	2	3	3	0	5	5	0	5	5	5	0	1	5	5	5	5	5	4	4	4	4
4	4	3	4	4	5	4	4	2	3	4	3	3	3	3	3	3	5	1	1	2	0	0		4	25	0	2	2	2	2	3	0	3	3	0	3	3	3	1	0	4	4	3	3	3	3	3	3	3
5	5	5	5	5	5	4	4	3	4	4	4	4	3	5	5	2	4	1	3	3	0	0		4	48	2	4	4	5	5	5	0	4	4	0	4	4	3	1	1	3	2	3	3	3	3	3	3	3
4	4	4	4	4	5	3	3	1	3	3	3	3	3	3	3	0	3	3	1	4	0	0		4	0	0	1	1	1	1	1	0	1	1	0	1	1	1	1	0	1	1	1	1	1	1	1	1	1
5	5	5	5	5	5	5	5	4	4	5	4	4	4	4	4	5	4	4	4	3	0	0		1	80	2	3	4	3	5	4	0	5	3	0	5	3	3	1	1	4	4	4	3	4
4	4	4	4	4	5	4	3	2	3	3	3	3	3	4	4	0	4	1	1	1	0	0		4	57	0	4	4	4	4	5	0	4	4	0	5	5	5	1	0	4	4	4	4	4	4	4	4	4
4	5	5	4	5	3	5	5	4	4	4	4	3	4	4	4	1	4	1	1	2	0	0		4	48	0	4	5	5	4	4	0	4	4	0	5	5	5	1	1	4	5	5	4	5
4	4	4	4	4	5	3	3	2	2	3	3	3	3	3	3	3	4	2	2	1	0	0		4	75	0	4	4	4	4	4	0	5	5	0	5	5	5	1	1	4	4	3	3	4	4	4	4	4
5	5	5	5	5	3	5	5	5	5	5	4	4	4	5	4	0	2	4	4	4	0	0		1	50	0	5	5	5	5	5	0	4	4	0	3	3	3	1	1	4	4	4	4	4	5	5	5	5
3	4	3	4	3	5	4	4	2	4	4	4	4	4	4	4	3	2	1	2	3	0	0		2	87	0	3	3	4	4	5	0	3	2	0	2	3	3	1	1	2	3	3	2	2	3	3	2	4
5	5	5	5	5	5	3	4	3	3	3	3	3	3	3	3	3	4	1	1	2	0	0		4	76	0	4	4	5	5	5	0	4	4	0	4	4	4	1	1	4	4	4	4	4
4	4	4	3	5	5	4	5	2	3	5	4	3	3	3	3	2	5	2	1	2	0	0		1	82	1	3	4	3	4	5	1	4	4	0	4	4	4	1	1	4	4	4	4	3	4	4	4	4
4	5	5	5	4	4	5	5	5	5	5	4	4	5	4	4	3	4	1	1	1	0	0		1	25	0	4	5	5	5	4	0	4	4	0	4	4	4	1	1	4	4	5	5	4	4	4	4	4
4	4	4	4	4	4	4	4	5	3	4	4	4	4	4	4	3	5	3	3	4	0	1	0	1	45	0	3	3	4	4	3	0	4	4	0	3	3	4	1	0	3	4	3	3	3
5	5	5	5	5	3	5	5	5	5	5	5	5	5	5	5	5	3	2	2	3	0	0		1	61	0	5	5	5	5	3	0	5	3	0	4	4	4	1	0	3	4	4	3	4
4	5	5	5	4	5	4	3	2	3	4	3	3	3	4	4	6	4	3	3	3	0	1	0	1	38	0	3	4	4	5	5	0	4	3	0	3	4	3	1	0	2	5	3	3	2	3	5	3	4
3	5	4	3	3	5	4	4	2	4	4	4	4	4	5	5	5	5	2	1	4	0	0		4	50	0	3	3	4	3	3	0	4	4	0	3	4	4	1	0	4	4	3	2	4	4	4	4	4
3	3	3	3	3	5	5	3	1	2	2	2	2	2	4	3	2	4	1	1	1	0	0		4	75	0	5	5	5	5	5	0	4	4	0	4	4	4	1	1	5	5	5	5	5	4	4	4	4
4	4	4	4	4	4	4	5	2	4	4	3	4	3	4	4	6	4	1	2	3	0	0		1	41	0	3	3	3	3	3	2	4	4	0	3	3	3	1	1	4	4	3	3	4
5	4	5	5	5	5	5	5	1	2	3	2	2	1	3	3	0	5	3	3	3	0	0		4	25	0	3	4	5	5	5	0	4	3	0	4	3	3	1	0	4	3	4	4	5
4	5	5	3	4	5	4	5	1	3	3	3	3	3	3	3	4	4	2	1	3	0	0		3	17	2	4	5	4	5	5	0	5	5	0	5	4	4	1	1	5	5	5	5	5	5	5	5	5
4	5	5	4	4	4	5	4	3	4	5	3	3	4	5	5	5	4	3	1	2	0	1	0	1	60	0	4	5	4	3	4	0	4	4	0	4	4	4	1	0	3	3	3	3	5
3	3	4	4	3	5	4	4	4	4	5	3	2	3	4	4	5	5	1	1	2	0	1	0	1	36	1	5	5	5	5	5	0	5	5	0	5	5	5	1	1	1	1	4	4	4
4	5	5	5	4	3	4	2	2	4	5	4	4	3	3	3	6	4	4	4	3	0	1	0	1	60	1	4	5	5	3	3	1	5	4	1	5	5	4	1	1	5	4	4	5	4
4	4	4	4	4	5	4	3	4	4	4	4	4	3	4	4	6	3	2	3	3	0	0		1	19	0	4	4	4	4	4	0	4	3	0	4	4	4	1	0	4	4	4	4	4	4	4	4	4
5	5	5	5	5	5	5	4	2	2	3	3	2	2	2	2	0	5	1	3	1	0	0		1	0	0	3	3	2	3	3	0	4	4	0	4	4	4	1	0	3	3	2	2	1
4	4	5	5	4	5	4	3	4	4	5	2	2	3	5	4	8	4	1	2	2	0	0		3	45	2	5	5	5	5	5	0	5	5	0	4	4	4	1	1	4	5	4	3	5	5	5	4	4
5	5	5	5	4	5	4	4	5	3	5	3	3	3	5	5	8	4	1	1	3	0	1		3	49	0	5	5	5	4	4	0	4	4	0	5	4	4	1	0	3	3	5	5	5	4	4	5	5
4	4	5	5	4	4	3	4	2	4	5	3	2	3	3	3	9	4	1	3	4	0	0		1	32	1	5	5	5	5	5	1	4	5	1	5	5	5	1	1	4	5	4	5	5
4	2	3	2	2	4	2	2	2	1	4	1	4	5	3	4	7	3	2	2	2	0	0		2	68	0	1	3	4	3	4	0	1	3	0	4	3	3	0	0	2	3	2	2	1	2	4	4	2
4	5	5	4	5	5	5	5	3	3	3	3	3	3	5	4	5	5	3	1	2	0	0		2	86	0	3	4	5	5	5	0	4	4	0	4	4	4	1	1	4	4	3	3	3
5	5	5	5	5	5	4	4	4	5	5	5	4	4	4	4	4	4	2	2	3	0	0		4	78	0	2	2	2	2	2	0	3	3	0	3	3	3	1	0	3	2	2	2	2	3	3	3	3
4	4	4	4	4	5	4	3	2	4	4	4	4	4	3	3	3	4	1	3	2	0	0		4	57	0	2	4	3	3	4	0	3	2	0	3	3	3	1	0	4	3	3	3	4
4	5	5	4	3	5	5	5	1	2	3	3	3	3	4	4	2	5	1	1	1	0	0		1	35	0	4	5	5	4	5	0	5	5	0	5	5	5	1	1	5	5	5	5	5
5	5	5	5	5	4	5	4	2	4	4	4	3	4	3	3	4	5	1	1	3	0	0		1	31	0	4	5	4	5	3	1	5	4	0	5	3	3	1	1	4	1	2	1	4
4	5	5	4	4	5	5	4	3	3	3	3	3	3	3	3	1	5	2	1	2	0	0		4	75	0	3	3	3	3	4	0	4	3	0	4	3	3	1	1	4	3	3	2	2
5	5	5	5	5	5	3	3	4	3	3	3	3	3	3	3	0	4	1	1	2	0	0		4	25	0	5	5	5	5	5	0	5	5	1	5	5	5	1	1	5	5	5	5	5	4	4	4	4
3	3	3	3	3	3	5	4	1	3	4	3	3	3	5	5	5	1	2	2	2	0	1	0	4	24	0	5	5	5	5	5	0	4	4	0	4	4	4	1	1	5	5	5	5	5
3	4	5	3	4	5	4	3	2	3	4	3	3	3	4	4	6	5	2	1	2	0	0		4	87	0	2	2	2	2	2	0	3	3	0	3	3	3	1	0	3	3	3	3	4	3	3	2	2
4	4	4	4	4	5	4	4	2	3	3	3	3	3	4	4	0	1	1	1	2	0	0		4	75	0	3	3	3	3	4	0	3	3	0	3	3	3	1	0	3	3	3	3	4
4	3	4	4	3	3	2	2	3	3	4	4	4	4	4	4	2	4	1	1	3	0	0		3	90	0	2	2	3	3	3	0	3	3	0	3	3	3	1	0	2	2	3	3	3
5	5	5	5	5	5	4	4	2	4	4	4	4	4	4	4	6	4	3	1	3	0	0		4	39	1	3	3	3	3	4	2	4	4	2	3	3	3	1	0	4	4	4	4	4
5	5	5	5	5	5	3	3	3	4	4	4	4	3	3	3	5	4	2	2	2	0	0		4	75	1	4	4	4	4	5	2	3	3	2	4	4	4	1	1	5	5	5	5	5
4	4	4	5	4	5	4	4	2	2	4	3	3	2	3	3	4	3	2	1	3	0	0		3	49	2	2	2	3	2	3	0	4	3	0	3	3	3	1	1	4	4	3	3	4
4	3	4	4	4	2	5	5	4	4	4	4	4	4	4	3	2	4	2	2	2	0	0		1	42	0	2	2	3	4	2	0	3	3	0	4	2	3	1	0	3	4	3	3	3
5	5	5	5	5	5	5	4	4	5	5	4	4	5	4	4	8	5	2	2	4	0	0		3	20	0	5	4	5	4	4	0	5	5	0	5	5	5	1	1	4	4	5	4	5
5	5	5	5	5	5	5	5	1	1	2	2	2	1	4	4	8	5	1	1	3	0	1	0	2	26	1	5	3	5	4	4	0	4	4	0	5	4	4	1	1	5	4	5	4	5
5	5	5	5	5	5	4	4	2	3	4	4	4	4	3	4	2	4	2	1	3	0	0		4	42	0	4	5	4	4	4	0	4	4	0	3	3	4	1	0	3	4	3	3	3	5	5	5	5
4	4	4	5	4	5	5	4	2	2	4	3	2	3	4	4	0	5	1	1	1	0	0		1	55	0	3	4	4	4	5	0	4	4	0	4	4	4	1	0	4	4	2	2	2
3	3	5	3	3	1	4	3	4	4	4	2	3	3	4	3	4	4	1	2	1	0	1	0	1	34	0	1	3	3	3	2	0	4	4	0	4	4	3	2	0	5	3	4	3	3	2	2	4	4
2	3	4	5	4	5	4	5	3	3	4	3	3	3	2	2	6	5	1	2	1	0	0		4	14	1	2	3	4	4	5	0	5	5	0	4	4	5	1	0	3	4	3	3	3	4	4	5	5
5	5	5	5	5	5	4	4	2	4	5	4	4	4	5	5	5	5	2	1	4	0	0		3	25	2	4	4	4	4	4	0	4	4	0	4	4	4	1	1	3	4	4	4	4
3	4	4	5	3	4	4	4	2	3	4	3	3	3	3	3	6	5	2	3	2	0	0		4	55	0	3	3	4	4	4	0	3	2	0	3	3	3	1	1	4	4	3	3	4	3	3	4	4
3	4	4	4	3	4	4	4	4	4	5	4	3	4	4	4	4	5	1	1	2	0	0		1	73	0	3	2	3	4	4	0	3	2	0	4	3	4	1	0	3	2	3	3	3
4	4	5	4	4	5	5	5	3	4	4	4	3	5	5	4	2	4	1	1	3	0	0		2	87	2	3	5	3	4	5	0	4	4	0	5	5	5	1	1	3	3	3	3	4	4	5	4	5
5	5	5	5	5	5	5	5	1	1	3	1	1	1	5	5	1	5	1	2	1	0	0		4	22	0	2	2	5	4	5	0	3	3	0	2	2	2	0	0	2	2	4	2	4
4	5	5	5	4	5	5	5	4	4	5	4	3	4	4	4	6	4	2	2	3	0	0		1	20	2	3	4	5	5	5	0	5	3	0	5	4	4	1	0	5	4	2	3	3
5	5	5	5	5	5	5	5	3	4	5	4	3	5	4	4	6	4	1	2	2	0	1	0	3	35	0	5	5	5	5	5	0	5	3	0	5	4	4	1	1	4	4	3	3	3	4	4	4	4
5	2	5	5	2	4	5	3	1	4	4	1	1	2	2	3	9	4	2	4	2	0	1	0	4	32	0	4	4	4	4	3	0	4	4	0	3	4	4	0	0	4	3	2	4	4
2	4	3	5	3	5	3	4	3	3	5	3	4	4	3	3	4	3	3	3	3	0	0		4	46	2	2	2	3	3	5	2	3	3	0	2	2	3	1	0	2	3	2	2	2
4	4	4	4	4	5	3	2	4	4	4	4	4	4	4	4	3	5	1	1	2	0	0		4	76	0	3	4	4	5	5	0	5	4	0	4	4	4	1	0	5	4	4	3	4	4	4	4	5
5	5	5	5	5	5	4	5	2	2	4	3	3	3	4	4	1	5	1	2	1	0	0		4	24	0	3	3	3	3	3	0	3	3	0	3	3	3	1	0	3	3	3	3	3
3	5	5	5	2	5	5	5	1	1	5	1	1	1	5	5	10	5	2	4	2	0	0		1	36	0	5	4	4	4	5	0	5	5	0	5	5	5	1	0	5	5	5	5	5
5	5	5	5	5	5	4	3	4	4	5	3	3	4	5	5	2	5	3	2	3	0	0		3	25	0	5	5	5	5	5	0	5	5	0	5	5	5	1	1	4	4	4	3	4	5	5	5	5
4	5	4	4	4	5	4	4	4	4	4	4	3	3	4	5	3	4	3	3	3	1	1	0	1	68	0	3	3	4	5	4	0	4	4	0	4	4	4	1	1	4	4	4	4	4
5	5	5	5	5	4	4	4	2	3	5	4	3	3	3	3	3	4	4	2	3	0	0		4	34	0	2	3	4	4	4	0	3	3	1	5	5	5	1	1	3	3	2	2	3	3	3	3	3
5	5	5	5	5	5	5	5	4	4	4	4	3	5	4	4	7	4	1	4	3	0	0		3	29	0	5	5	5	5	5	0	2	4	0	3	4	3	1	1	3	3	3	3	3	5	5	5	5
3	3	3	3	3	3	4	3	3	3	3	3	3	3	3	3	10	3	3	3	3	0	0		3	74	1	3	3	3	3	3	0	3	3	0	3	3	3	1	0	3	3	3	3	3	3	3	3	3
4	5	5	4	4	5	3	4	1	3	4	3	3	3	4	3	5	4	3	3	3	0	0		1	58	1	4	4	3	4	2	0	5	3	2	4	3	3	1	1	5	4	4	4	3	4	3	4	3
5	5	5	5	5	5	5	3	1	3	5	3	3	3	3	3	4	5	1	1	4	0	0		4	0	0	5	5	5	5	5	0	5	5	0	5	5	5	1	1	5	5	5	5	5
5	5	5	5	5	5	3	3	2	5	5	5	5	5	5	5	0	5	1	1	1	0	0		4	85	0	5	5	5	5	5	0	5	3	0	5	5	5	1	0	5	5	5	5	5
4	4	4	4	4	4	4	4	3	3	3	3	3	3	3	3	3	4	2	1	3	0	0		1	21	0	4	4	4	4	4	0	4	4	0	4	4	4	1	1	4	4	4	4	4	5	5	5	5
4	4	4	5	5	5	5	5	3	4	4	3	3	3	4	1	2	4	2	1	2	0	0		4	32	1	4	4	5	5	5	1	4	5	0	4	4	4	1	0	4	4	4	4	5
5	5	5	5	5	5	5	5	3	3	4	3	3	3	4	4	7	5	3	1	2	0	0		4	28	2	5	5	5	5	5	0	5	5	0	5	5	5	1	0	5	5	5	5	5	5	5	5	5
3	5	5	5	5	5	5	5	3	3	4	3	3	3	3	3	0	5	1	1	1	0	0		1	25	0	5	5	5	5	5	0	5	5	0	5	5	5	1	0	3	3	3	3	3
4	4	4	4	4	4	4	4	3	4	4	4	4	4	5	5	5	5	1	1	2	0	1	0	4	50	0	2	4	4	4	4	0	4	3	0	4	4	4	1	1	4	4	4	4	4	4	4	4	4
4	5	5	5	4	5	5	5	2	3	5	3	3	3	5	4	2	5	1	1	1	0	0		4	9	0	5	5	5	5	5	0	4	4	0	5	5	5	1	1	5	5	5	4	5	5	5	4	5
3	3	4	4	3	4	4	3	2	3	4	3	3	3	3	3	2	4	2	1	1	0	0		4	66	0	3	3	2	3	3	0	4	4	2	4	4	4	1	0	4	4	4	4	4	3	3	3	3
5	5	5	5	5	1	5	3	5	5	4	4	4	4	5	5	7	3	4	4	4	0	0		4	25	1	5	5	5	5	1	0	1	1	0	5	5	5	1	0	5	5	2	2	2
5	5	5	5	5	5	5	5	4	3	5	4	4	3	4	4	6	3	2	1	2	0	0		4	38	0	4	5	5	5	4	0	5	3	0	5	3	4	1	1	5	3	4	4	4
5	5	5	5	5	5	5	4	3	3	5	4	4	4	5	5	3	4	1	1	1	0	0		4	62	0	5	3	5	5	5	0	3	2	0	4	4	3	1	1	4	5	5	5	5	4	3	5	5
4	4	4	4	4	4	4	4	2	3	4	4	3	3	4	4	6	5	3	2	3	0	1	0	4	32	0	3	4	4	3	3	1	5	3	0	5	4	4	1	1	4	4	4	3	4	3	3	3	3
5	5	5	5	5	5	5	5	2	4	5	4	4	4	4	5	8	4	3	3	3	0	1	0	1	4	1	3	4	4	5	5	1	5	3	0	5	4	4	1	0	5	5	5	5	5
4	5	5	5	5	5	4	3	2	4	5	4	3	4	4	4	4	1	1	1	2	0	0		4	77	0	2	2	3	3	3	0	3	3	0	3	2	2	1	0	3	3	4	3	4
4	2	3	5	2	5	4	4	1	1	3	2	1	1	3	3	1	5	1	1	2	0	0		4	15	0	4	4	3	3	2	0	5	4	0	4	4	4	1	1	5	4	4	4	3	4	4	5	4
4	5	5	5	4	4	4	5	4	5	5	4	3	3	5	4	9	4	4	3	3	0	0		4	87	0	4	4	3	4	5	0	3	4	0	4	5	5	1	0	4	5	4	5	4
1	1	2	2	1	4	4	4	2	4	3	2	2	3	3	4	5	1	1	2	2	0	0		1	29	0	4	4	4	3	4	0	3	3	0	3	3	2	0	0	3	4	3	3	3
5	5	5	5	5	5	5	5	4	3	5	3	4	3	4	4	8	4	4	4	4	0	0		1	63	1	4	4	5	3	3	0	5	4	0	5	4	4	1	1	5	3	5	3	5	3	3	3	3
5	5	5	5	3	5	4	4	2	2	4	2	2	4	4	4	2	4	1	1	2	0	0		1	35	0	4	4	5	4	4	0	5	4	0	5	3	4	1	0	5	3	4	4	5	5	2	5	2
4	4	4	4	4	5	3	3	3	3	3	3	3	3	5	3	3	3	2	2	2	0	0		4	24	0	2	2	2	2	3	0	4	2	0	4	4	3	1	0	2	2	2	4	4	2	4	4	4
5	5	5	5	5	5	4	3	5	5	5	5	5	5	5	5	7	4	1	2	3	0	0		4	75	0	2	3	3	3	4	0	3	4	0	3	3	4	1	1	2	2	2	3	3
1	2	2	3	2	2	2	2	1	3	4	3	3	2	2	2	1	3	2	2	3	0	0		4	28	0	1	2	2	3	3	0	2	3	1	2	3	3	0	0	3	3	2	4	3
5	5	4	4	5	5	5	4	5	4	4	4	4	4	5	5	3	5	3	2	2	0	0		4	37	0	5	5	4	3	4	0	5	5	0	4	4	5	1	1	2	2	3	3	5
5	5	5	5	5	5	5	5	4	4	5	5	5	4	5	5	5	4	1	2	3	0	1	0	1	49	0	5	5	5	5	5	0	4	5	1	5	5	5	1	1	4	5	5	5	5	4	4	4	5
3	3	4	3	3	4	4	4	3	3	3	3	3	3	3	3	3	4	2	3	3	0	0		1	24	1	3	3	3	4	4	0	4	4	1	4	4	4	1	1	4	4	3	3	3	3	3	3	3
3	4	4	4	4	5	4	4	1	3	3	4	3	3	4	4	4	4	2	2	2	1	0		4	70	0	2	4	3	4	4	2	4	3	0	4	3	3	1	1	4	3	3	3	4	4	3	4	3
5	5	5	5	5	5	5	5	5	4	5	3	3	4	3	3	1	1	2	1	2	0	0		1	60	0	5	5	5	5	4	0	5	3	0	5	4	4	1	1	1	1	2	3	4	4	4	5	5
4	4	5	3	3	5	3	4	2	3	3	3	3	3	4	4	0	5	1	1	1	0	0		4	87	0	3	3	3	3	4	0	3	3	0	3	3	3	1	0	4	4	3	3	3	2	2	2	2
4	4	4	4	4	5	5	5	1	2	4	3	3	3	3	3	4	5	2	2	3	0	0		4	30	0	3	3	4	5	5	0	4	4	0	4	5	4	1	1	4	4	3	4	4
4	4	4	4	5	4	4	5	3	4	4	5	5	3	4	4	6	3	3	4	4	0	0		4	31	1	5	5	5	5	4	1	4	4	1	3	3	5	1	1	4	4	4	4	3	3	4	3	4
3	4	4	4	2	5	4	3	4	5	4	3	3	4	4	4	6	3	4	3	4	0	0		3	72	0	3	4	4	4	5	0	4	5	0	3	3	3	1	0	2	2	2	2	3
5	5	5	5	5	5	5	5	5	5	5	5	4	4	4	4	7	3	4	4	3	0	1	0	3	32	0	4	5	5	5	5	0	5	5	0	5	5	5	1	1	4	4	4	4	5	5	5	5	5
2	3	4	2	3	5	4	4	4	2	4	2	2	4	3	3	4	4	1	3	3	0	0		1	61	0	3	4	4	4	5	0	4	3	0	4	4	4	1	1	4	3	3	2	3
3	3	3	5	3	5	5	5	1	2	5	2	2	2	3	3	2	4	2	2	2	0	0		3	18	0	2	2	2	4	4	0	4	4	0	4	4	4	1	0	3	3	4	4	5
5	5	5	4	5	5	4	4	3	4	4	4	3	4	4	4	4	4	1	2	2	0	1	0	3	25	0	4	4	4	4	4	0	4	5	0	4	4	4	1	1	2	4	4	4	4	4	4	3	4
3	5	5	4	4	3	5	5	3	4	5	4	4	4	4	5	0	5	2	4	4	0	0		3	10	0	4	5	4	4	4	0	5	5	0	5	5	5	1	0	5	5	5	3	5
4	4	5	5	4	3	5	5	5	5	4	3	3	5	5	5	3	4	2	1	2	0	0		4	35	0	4	4	4	4	2	0	4	5	0	4	5	5	1	1	5	5	5	5	4	4	4	4	4
4	4	5	3	4	4	4	4	3	4	4	3	3	4	5	3	2	4	2	1	4	0	0		1	34	0	4	4	4	5	5	0	5	4	0	4	5	5	1	1	5	5	4	4	5	3	3	4	3
4	4	4	4	4	4	4	4	3	4	4	3	3	5	4	5	4	5	1	2	3	0	0		1	32	0	3	4	4	3	5	0	5	5	0	5	5	5	1	1	4	4	4	4	2
5	5	5	5	5	5	5	5	4	4	5	4	4	4	4	4	6	5	1	1	2	0	0		1	35	0	4	4	5	5	5	0	5	5	0	5	5	5	1	1	4	5	5	5	5	5	5	5	5
4	4	4	4	4	5	2	3	3	3	4	3	3	3	4	4	4	4	3	4	3	0	1	0	4	50	0	4	4	4	4	4	0	5	5	0	4	4	4	1	1	4	4	4	4	5	4	4	4	4
4	4	4	3	4	5	5	5	3	4	4	3	3	2	3	3	10	3	3	1	3	0	0		3	30	2	4	4	4	4	4	0	4	4	0	4	4	4	1	0	4	4	2	2	5
5	5	5	5	5	5	4	4	1	3	4	3	3	3	4	4	3	4	1	2	3	0	1	0	2	35	1	2	3	4	4	4	0	5	4	0	4	4	4	1	1	5	4	3	4	3	3	3	3	3
5	5	5	5	5	5	5	5	4	5	5	5	5	5	5	5	8	5	2	4	4	0	1	0	2	6	0	5	5	5	5	5	0	5	5	0	5	5	5	1	1	5	5	3	3	5	5	5	5	5
1	3	3	4	4	5	3	3	1	3	4	3	3	3	3	3	0	4	1	1	1	0	1	0	4	53	0	2	2	3	5	5	0	3	3	0	2	2	2	1	1	2	2	2	2	3
5	5	4	5	5	5	5	5	5	5	5	5	4	4	5	5	6	5	2	3	4	0	1	0	4	25	0	4	4	3	5	4	0	4	4	0	4	4	4	1	0	4	4	3	5	5	4	4	4	4
4	5	4	4	3	4	4	4	3	2	4	3	3	4	2	4	8	3	3	1	3	0	0		2	76	0	4	3	2	3	2	0	3	2	0	3	4	3	1	0	3	2	3	2	2
4	4	5	5	5	5	4	5	1	2	4	4	4	4	4	4	2	4	3	3	3	0	0		4	76	1	4	4	4	4	5	0	4	4	0	4	4	3	1	1	4	5	5	5	5
5	5	5	5	5	5	4	4	4	5	4	2	2	5	5	4	7	5	2	2	1	1	0		4	40	0	4	3	2	2	2	0	5	5	0	5	5	5	1	0	5	5	3	3	5	4	4	5	5
5	5	5	5	5	5	4	4	5	5	5	5	5	5	5	5	5	4	2	2	2	0	0		1	75	0	3	2	2	3	3	0	4	4	0	5	5	5	1	1	5	5	5	5	5	4	4	4	4
5	5	5	5	5	5	4	3	2	4	4	4	3	4	4	4	4	5	1	1	2	0	0		4	37	0	4	4	4	4	4	0	4	3	0	5	4	4	1	1	4	4	4	4	4	4	4	4	4
5	5	5	5	5	5	4	4	5	5	5	5	5	5	5	5	4	4	4	4	2	0	1	0	3	36	0	4	4	5	4	5	0	5	4	0	5	4	3	1	1	4	4	3	5	3	5	4	5	5
5	5	5	5	4	5	5	5	2	3	5	3	3	3	4	4	4	4	3	2	4	0	0		4	72	0	3	3	4	4	5	0	3	3	0	4	4	4	1	1	4	4	3	3	4
1	3	3	1	1	4	3	3	1	1	2	2	2	1	3	3	0	4	2	2	2	1	0		4	49	0	2	2	2	2	4	0	3	3	0	4	4	4	1	1	4	4	4	4	4	3	3	3	3
4	5	5	5	4	5	5	5	1	3	4	3	3	2	4	4	1	4	1	1	2	0	0		1	39	0	4	5	4	5	4	0	5	4	0	5	4	4	1	0	4	4	5	4	5	5	4	5	5
4	5	5	5	4	4	5	5	3	4	4	5	5	4	4	4	5	5	3	3	4	0	0		1	60	0	4	5	5	5	4	0	3	4	0	5	3	3	1	0	5	4	4	3	3	4	5	4	5
5	5	5	5	5	4	5	4	3	4	4	4	3	3	3	3	7	5	1	1	2	0	0		4	37	0	2	3	3	2	2	0	5	4	0	5	5	3	1	0	4	4	3	3	2
5	4	3	4	3	5	3	3	1	2	3	3	3	3	3	3	0	4	1	1	2	0	0		4	76	0	4	4	4	4	4	0	4	4	0	4	4	4	1	0	4	4	4	4	4
4	5	5	3	5	5	5	3	4	4	5	4	4	4	4	4	5	5	2	1	4	0	1	0	1	40	2	2	4	3	4	2	0	5	3	1	5	3	4	1	1	4	3	3	2	2	3	4	3	4
3	3	5	4	3	5	5	4	1	2	3	1	1	1	3	3	0	5	1	1	1	0	0		4	20	0	2	3	4	4	5	0	3	3	0	3	3	4	1	0	3	3	4	4	5	3	3	4	4
5	5	4	4	2	3	1	5	5	5	5	5	5	3	5	5	5	1	1	1	2	0	1		1	28	1	4	4	4	4	4	0	5	4	0	4	4	4	1	1	5	5	5	4	5
1	5	5	4	5	4	4	5	5	4	5	4	4	4	3	3	6	4	2	1	2	0	0		4	49	0	1	5	4	5	4	0	5	3	0	5	3	3	1	0	5	3	5	3	5
3	3	3	2	2	2	4	4	2	2	2	2	2	2	2	2	3	5	1	1	1	0	0		4	58	0	2	2	2	2	2	0	3	3	0	3	3	2	1	0	3	3	3	3	3	3	3	3	3
4	4	4	4	4	4	4	3	3	3	3	3	3	3	3	3	7	3	4	4	4	0	1	0	2	59	2	3	3	3	3	3	0	4	5	0	4	4	5	1	1	4	4	4	4	4
4	4	4	4	4	5	4	4	3	3	3	3	3	3	4	4	0	5	1	1	1	0	0		4	52	0	3	3	3	3	4	0	4	4	0	4	3	3	1	0	4	3	3	3	3	4	3	4	3
3	4	3	5	4	2	5	3	5	5	4	4	4	3	3	3	4	1	1	2	2	0	0		1	25	1	4	4	5	4	4	0	4	4	0	5	5	2	1	1	5	3	5	3	4	5	4	4	3
4	4	4	4	4	4	5	5	2	4	4	4	4	4	4	4	5	4	2	1	2	0	0		1	23	2	4	4	4	4	4	0	3	3	1	4	4	4	1	1	4	4	4	4	4
4	4	4	4	4	4	5	5	1	1	1	1	1	1	4	4	6	4	3	1	4	0	0		4	30	0	4	4	4	4	4	0	4	4	0	4	4	4	1	0	5	4	4	4	4
3	3	3	2	4	3	5	5	1	3	4	1	1	3	3	2	1	3	3	1	1	0	0		4	10	0	4	4	4	4	3	0	3	3	0	3	3	3	1	0	1	2	2	2	2
4	5	5	4	4	4	4	5	3	3	5	4	3	4	5	4	4	4	1	2	3	0	1	0	1	35	0	4	5	5	3	4	0	4	3	1	4	4	4	1	1	3	2	4	3	4	4	5	4	5
4	3	3	3	4	5	3	3	2	2	3	2	2	2	4	4	0	5	2	2	2	0	0		4	72	0	3	3	2	4	4	0	4	4	0	4	4	4	1	0	4	4	4	4	4	3	3	3	3
3	3	3	3	3	3	4	3	1	2	1	2	2	2	3	4	1	4	4	2	4	0	0		1	69	0	1	1	1	1	1	0	3	2	0	3	3	3	1	1	3	3	2	2	3	2	2	2	2
1	1	1	2	1	4	2	3	1	2	2	2	2	3	3	2	4	4	1	1	2	0	1	0	1	79	0	1	1	1	1	1	0	3	3	0	3	3	2	1	1	3	3	3	3	3	1	1	2	2
5	5	5	5	5	5	5	5	1	1	4	1	1	1	3	4	1	4	1	1	1	0	0		1	25	0	3	5	5	5	5	0	3	4	0	3	3	2	0	0	5	4	2	3	1	5	5	5	5
5	5	5	5	2	5	1	4	3	3	3	3	3	3	4	4	10	4	4	4	1	0	0		4	19	1	5	5	5	5	5	1	5	5	1	5	5	5	1	1	5	5	2	5	5
4	4	4	5	4	5	4	4	2	3	3	3	3	2	3	3	1	5	1	1	1	0	0		4	47	0	3	3	3	4	3	0	4	4	0	4	4	4	1	0	3	3	3	3	3
5	5	5	5	4	4	3	3	1	2	3	2	2	2	3	3	5	4	2	2	2	0	0		4	52	0	3	3	4	4	4	0	3	3	0	3	3	3	1	1	3	3	4	4	4
4	4	4	4	3	4	4	4	1	2	3	2	2	2	3	3	2	5	1	2	2	0	0		4	25	0	2	2	3	3	3	0	4	4	0	2	2	2	1	0	3	3	3	2	2	2	2	2	2
2	5	5	5	1	5	5	5	1	4	4	4	4	4	4	4	0	5	1	1	1	0	0		4	49	0	4	4	4	4	4	0	4	4	0	4	4	4	1	0	3	3	3	3	3
4	3	3	4	4	5	3	3	1	2	3	2	2	2	3	3	1	4	1	1	2	0	1	0	4	50	2	4	4	2	3	4	0	4	4	0	4	4	4	1	1	3	4	4	4	4	3	3	3	3
5	5	5	5	5	5	4	4	4	4	5	5	4	5	5	5	8	4	3	1	4	0	0		2	90	0	2	2	3	1	3	0	5	5	0	4	5	5	1	1	5	5	5	5	5	5	5	5	5
5	5	5	5	5	5	5	5	3	4	5	5	5	5	5	5	10	5	4	4	4	0	0		3	28	1	5	5	5	5	5	0	4	5	1	4	4	4	1	0	5	5	5	5	5	4	5	4	4
4	4	4	4	5	5	4	4	1	2	4	2	1	2	3	2	0	3	1	1	1	0	1	0	4	26	0	5	5	5	5	5	0	4	4	0	3	4	4	1	0	5	5	5	5	5	5	5	4	4
4	5	5	5	4	4	4	4	3	3	4	3	3	3	4	3	3	3	2	1	3	0	0		1	63	0	4	4	4	4	4	0	4	3	0	4	4	3	1	1	4	3	3	3	4
5	5	5	5	5	5	4	4	1	5	5	5	5	5	4	4	5	5	2	1	2	0	0		3	33	2	5	5	4	4	5	0	5	4	0	5	5	4	1	1	4	4	4	4	4	5	5	5	5
4	4	4	4	4	4	4	4	4	3	4	4	2	4	4	3	6	4	2	2	2	0	1	0	4	29	0	3	4	4	4	4	0	4	4	0	4	4	4	1	1	4	4	4	4	4	5	5	4	4
5	5	5	5	5	5	4	5	3	5	5	5	4	5	5	5	6	5	1	1	1	0	0		1	39	0	5	5	5	5	5	0	5	5	0	5	5	5	1	1	5	5	5	5	5	5	5	5	5
5	5	5	5	5	5	5	5	3	4	4	3	3	4	4	4	6	5	1	1	4	0	0		4	24	0	5	5	5	5	5	0	5	5	2	5	5	5	1	1	5	5	5	5	5	5	5	5	5
1	1	1	2	1	2	5	5	3	5	5	3	3	3	3	3	6	5	2	2	3	1	0		4	75	0	4	3	3	2	3	0	4	3	0	3	3	3	1	1	1	3	4	4	3
4	4	4	4	4	4	4	5	2	3	4	3	3	2	3	3	2	4	1	1	2	0	0		3	24	0	4	4	4	4	5	0	5	5	0	4	4	4	1	0	3	3	4	4	5	5	5	5	5
5	5	5	5	5	5	5	5	2	3	4	3	3	3	3	3	4	4	1	1	1	0	0		1	55	0	5	5	5	5	5	0	5	5	0	5	5	5	1	0	5	5	5	5	5	5	5	5	5
5	5	5	5	5	5	3	4	4	4	4	4	4	4	4	4	8	5	3	1	2	0	0		4	17	0	4	4	4	4	4	0	4	4	0	4	4	4	1	1	4	4	4	4	4	5	5	5	5
5	5	5	5	5	5	4	3	2	5	5	4	4	4	5	4	2	2	1	3	3	0	1	0	4	25	0	4	4	4	4	4	0	4	4	0	3	4	3	1	1	3	3	4	3	2
4	4	4	5	5	5	4	4	1	2	4	4	4	3	4	4	4	4	2	1	1	1	1	0	3	36	0	3	3	4	4	4	0	3	3	2	4	4	4	1	1	3	3	3	3	3
4	3	4	4	4	4	4	4	1	1	4	1	1	2	3	4	7	3	3	3	3	0	1	0	4	40	0	2	2	3	4	4	0	3	3	0	3	4	3	1	1	3	3	2	3	3	4	4	4	4
5	5	5	5	5	5	5	5	2	5	5	5	5	5	5	5	1	5	1	4	4	0	1	0	3	23	0	5	5	5	5	5	0	3	3	0	4	4	4	1	0	3	3	3	3	3	5	5	5	5
5	5	5	5	5	5	4	4	2	3	4	3	3	3	5	5	5	4	4	3	3	0	1	0	1	74	0	4	5	5	4	5	0	5	5	0	4	4	4	1	0	4	4	3	3	3
5	5	5	5	5	5	4	4	2	2	3	3	3	2	3	3	0	4	1	1	1	0	1	0	4	63	0	4	4	4	4	4	0	5	5	0	5	5	4	1	1	5	4	4	4	4
4	4	4	4	4	5	3	3	3	3	3	3	3	3	3	3	6	4	1	2	2	0	0		1	72	0	1	1	2	2	2	0	3	3	0	3	3	3	1	0	2	2	2	2	2	1	1	1	1
5	4	4	5	5	5	3	3	1	3	3	3	3	3	2	5	1	5	3	1	2	0	0		4	59	1	5	4	1	3	1	0	4	4	0	5	5	5	1	1	4	4	2	3	3	3	3	4	4
4	4	4	4	4	5	3	3	1	2	2	2	2	2	4	4	5	4	1	1	3	0	0		1	60	0	3	3	4	4	5	0	4	4	0	4	4	4	1	0	4	4	4	4	4
5	5	5	5	5	5	5	5	3	3	3	3	3	3	3	3	5	5	1	1	3	0	0		4	75	0	3	2	2	2	2	0	5	5	0	4	5	5	1	1	4	5	5	5	5	3	3	3	3
4	4	4	5	4	5	4	5	2	5	4	4	3	3	3	3	3	5	1	1	3	0	0		4	23	1	4	5	4	5	5	0	5	4	0	4	4	4	1	1	4	4	4	4	4
4	4	4	4	4	4	3	4	2	2	4	2	2	3	3	3	2	4	2	2	2	0	0		4	35	0	3	4	4	4	4	0	3	3	0	3	3	3	1	0	3	3	3	3	4
3	3	3	4	4	5	4	4	1	2	3	3	3	2	3	3	2	5	1	1	1	0	0		1	76	2	2	4	4	4	5	0	4	4	0	4	4	4	1	1	4	4	4	4	5
3	5	5	5	3	3	5	5	5	4	4	3	3	3	4	4	6	4	3	2	4	0	0		3	44	0	3	3	4	3	2	0	5	5	0	3	3	4	1	0	2	3	2	2	3	4	4	3	3
5	5	5	5	5	4	5	5	2	3	4	3	3	3	4	4	2	5	1	1	1	0	0		3	75	0	4	5	4	5	3	0	5	4	0	5	4	4	1	0	5	4	2	2	3	4	4	4	4
3	2	2	3	2	5	3	1	1	4	5	5	5	3	4	3	0	4	1	1	1	0	0		1	29	0	2	3	3	3	4	0	5	3	0	4	4	3	1	0	2	2	2	2	2	2	2	3	3
4	4	4	4	4	4	4	4	4	4	4	4	3	4	4	4	7	3	2	3	3	0	1	0	4	76	2	3	4	4	4	3	0	5	5	0	5	5	5	1	1	5	4	3	3	3
5	5	5	5	5	5	5	5	2	4	4	3	4	2	4	4	0	5	1	1	1	0	0		4	25	0	5	5	5	5	5	0	5	5	0	5	5	5	1	0	5	5	5	5	5
5	5	5	5	5	5	5	4	2	4	4	4	2	5	3	3	4	5	1	3	4	0	0		3	55	0	3	4	5	4	5	0	5	3	0	5	4	5	1	0	5	3	3	4	5	5	5	2	3
4	5	5	5	4	3	4	4	3	4	4	3	3	3	4	4	3	3	2	2	3	0	0		1	49	2	4	5	5	4	3	0	3	3	0	3	3	3	1	0	3	3	3	4	4	4	3	3	3
4	4	4	4	4	4	5	4	2	3	4	3	3	3	3	3	3	4	1	1	2	0	0		4	75	0	3	3	3	3	2	0	3	2	0	3	3	3	1	0	3	3	3	3	3	3	3	3	3
5	5	5	5	5	4	5	5	4	5	5	5	5	5	5	5	6	5	1	1	2	0	0		4	10	0	4	4	3	4	4	0	5	5	0	5	5	5	1	1	5	5	5	5	5
5	5	5	5	5	5	5	4	1	3	3	3	3	1	3	3	0	4	3	2	2	0	0		4	25	0	4	2	4	4	5	0	4	4	0	4	4	4	1	0	4	4	4	2	2	4	4	4	4
4	5	5	5	5	5	5	5	3	3	3	3	3	3	3	4	1	5	1	3	3	0	0		2	22	0	2	5	3	5	5	0	5	5	0	5	5	5	1	0	2	2	2	2	5
5	5	5	4	3	5	5	5	1	1	4	2	2	1	3	3	3	3	3	4	1	0	0		4	2	0	3	4	5	4	4	0	5	5	0	3	3	3	1	0	4	4	4	5	5	5	5	5	5
5	5	5	5	5	5	5	5	1	4	5	4	2	3	4	4	0	4	1	2	1	0	1	0	3	30	0	3	3	4	4	4	0	5	5	0	5	5	4	1	1	4	4	4	2	4
5	5	5	5	5	5	4	4	2	3	5	3	5	1	1	1	7	5	1	1	2	0	0		4	0	1	5	5	5	5	3	0	5	5	1	5	5	5	1	0	4	4	3	4	2
5	5	5	5	5	5	3	3	3	5	3	3	3	3	5	5	3	4	1	1	2	0	1	0	4	51	0	4	5	5	5	5	0	4	3	0	5	4	4	1	0	4	4	4	4	4	5	5	5	5
5	5	5	5	5	1	5	5	4	4	4	4	3	4	3	3	2	4	1	1	1	0	0		4	53	0	5	5	5	5	1	0	3	3	0	3	3	3	1	1	3	3	3	3	2
5	5	5	5	5	5	5	4	4	3	5	3	3	3	5	5	8	3	2	1	4	0	1	0	1	18	0	5	5	5	5	5	0	5	5	0	5	5	5	1	0	5	5	5	5	5	5	5	5	5
5	4	5	5	5	5	5	5	4	4	4	4	4	4	4	4	8	5	3	3	3	0	1	0	4	30	0	5	5	5	5	5	0	5	5	1	5	5	5	1	1	5	5	5	5	5	5	5	5	5
2	3	4	4	2	5	4	4	2	3	3	2	2	1	5	5	7	3	3	4	3	0	1	0	4	24	0	3	3	3	3	3	0	5	2	0	4	3	3	1	1	3	3	2	3	2
5	5	5	5	5	5	5	4	1	4	4	3	2	2	3	3	1	4	1	1	1	2	0		4	25	0	2	2	3	2	2	0	3	3	0	3	3	3	1	1	3	3	3	3	3	3	3	3	3
3	3	4	3	3	4	4	4	2	4	4	4	4	4	4	4	6	5	1	1	3	0	1	0	4	70	0	1	1	2	3	3	0	3	3	0	3	3	4	1	0	3	3	2	3	4
5	5	5	5	5	5	5	4	2	2	4	3	3	3	4	4	3	3	4	2	4	0	0		4	21	0	5	5	5	5	5	0	4	5	0	5	5	5	1	1	5	5	4	5	5	5	5	5	5
5	5	5	5	5	5	5	5	1	5	5	1	1	5	1	5	10	5	3	1	1	0	0		1	20	0	5	5	5	5	5	0	5	5	0	5	5	5	1	1	5	5	2	2	2
5	5	5	5	5	5	4	4	1	4	5	4	2	4	5	5	1	4	1	1	2	0	0		4	52	0	2	3	2	3	2	0	3	3	0	3	3	3	1	1	3	3	2	3	3
3	3	4	5	3	5	5	2	3	4	4	3	3	3	3	3	4	4	2	2	1	0	0		4	24	0	4	4	4	4	5	0	3	3	0	4	4	4	1	1	5	5	5	5	5
5	5	5	5	5	5	2	1	3	5	5	5	5	5	5	5	6	5	4	4	4	0	0		1	100	0	5	5	5	5	5	0	4	4	0	4	4	4	1	1	3	3	4	4	4	5	4	4	4
3	3	2	3	3	4	4	3	1	2	4	3	3	2	3	3	1	4	2	2	1	0	0		4	60	0	2	2	2	2	3	0	3	3	0	3	3	3	1	0	3	3	3	3	4
5	5	5	5	5	5	5	5	4	4	5	4	4	4	5	5	5	5	1	1	4	0	0		4	21	0	5	5	5	5	5	0	5	5	0	5	5	5	1	1	4	5	3	4	3
4	4	4	4	4	5	4	3	3	4	4	3	3	3	4	4	6	4	1	1	1	0	1	0	2	48	2	4	4	4	4	4	0	3	3	0	3	3	3	0	0	3	3	3	3	3	3	3	3	3
5	5	5	5	5	5	5	5	1	3	5	5	5	4	4	4	4	5	1	1	1	0	0		1	75	0	5	5	5	5	5	0	5	5	0	5	5	5	1	0	5	5	5	3	5
4	4	3	4	4	5	4	3	1	1	1	1	1	3	5	1	1	2	1	1	1	0	1	0	4	35	0	3	4	2	3	1	0	3	3	0	3	3	3	1	1	4	4	3	3	4	1	1	1	1
5	5	5	5	5	5	5	5	2	3	5	3	3	3	5	5	5	5	1	1	1	0	0		3	38	0	5	5	5	5	5	0	3	3	0	4	4	4	1	1	3	3	3	4	3	4	4	4	4
4	5	5	5	4	5	5	4	3	3	4	3	3	4	4	4	2	5	1	1	1	0	0		1	48	0	4	5	5	4	5	0	4	4	0	5	5	5	1	1	4	4	3	5	3
3	5	5	5	3	5	5	5	5	4	5	4	3	3	3	3	6	5	1	1	2	0	1	0	3	33	0	4	4	4	5	1	0	4	3	0	4	4	4	1	0	4	4	3	3	2
3	5	5	4	3	4	4	4	2	3	4	4	4	4	4	4	1	4	2	3	3	0	1	0	4	73	0	3	3	3	2	2	0	4	3	0	4	3	3	1	0	3	3	3	3	3
3	3	3	2	3	1	4	5	1	1	3	1	1	1	1	2	2	5	2	2	2	0	0		4	4	0	3	3	3	3	1	0	1	1	0	1	1	1	1	1	1	1	5	4	5	1	1	1	1
5	5	5	5	5	5	4	4	3	3	3	3	3	3	3	3	6	4	2	1	2	0	0		4	24	0	4	4	4	4	4	0	4	4	0	4	4	4	1	1	4	3	3	3	3	4	3	4	4
5	5	5	5	5	5	4	4	3	3	3	3	3	3	3	3	7	5	2	3	4	0	0		2	46	2	4	5	4	4	5	0	5	5	0	4	4	4	1	1	3	4	4	4	4
3	4	4	4	3	5	5	4	3	3	4	3	3	3	3	3	5	4	2	3	2	0	1	0	1	61	0	3	3	4	4	5	0	3	4	0	3	4	4	1	0	4	4	4	4	5
4	4	4	4	4	4	4	4	3	4	3	1	1	3	3	3	3	4	2	2	2	0	1	0	4	35	0	3	3	3	3	4	0	3	3	0	3	3	3	1	1	3	3	3	3	3	3	3	3	3
3	3	3	3	3	3	1	2	4	4	4	4	4	4	4	4	2	4	2	2	3	0	1	0	3	96	0	2	2	2	2	2	0	3	2	0	2	2	2	1	0	3	3	3	3	3	3	3	3	3
5	5	5	5	5	3	5	5	3	3	4	3	3	3	3	3	2	5	1	1	1	0	0		1	18	0	5	5	5	5	3	0	5	4	0	5	4	4	1	0	5	4	3	3	4	5	4	5	4
4	4	4	5	4	5	4	5	2	3	3	4	4	3	4	4	6	4	2	2	3	0	0		4	87	0	4	5	5	4	5	0	4	4	0	4	4	4	1	0	4	4	3	3	3	5	5	5	5
5	5	5	5	5	5	4	4	2	3	4	3	3	3	3	3	2	5	1	4	4	0	0		4	20	0	5	5	5	5	5	0	3	3	0	4	3	3	1	1	4	4	3	4	3
5	5	5	5	5	5	5	5	4	4	5	4	4	4	4	4	7	5	1	2	3	0	0		3	25	1	4	4	4	4	4	0	4	3	0	5	5	5	1	0	4	4	4	4	4
5	5	5	5	5	3	5	5	5	5	5	5	5	5	5	5	4	5	3	4	4	0	0		4	3	2	5	5	5	5	3	0	4	4	0	4	5	5	1	0	5	5	5	5	5	5	4	5	5
4	4	4	5	4	4	5	5	3	4	4	4	4	4	4	4	5	4	2	3	3	1	0		3	78	2	3	3	5	3	4	0	4	3	0	4	4	4	1	0	4	4	4	4	4
5	5	5	5	5	5	4	5	1	1	4	2	2	1	4	4	6	3	3	4	3	1	1	0	1	22	0	4	5	4	4	5	0	5	3	0	5	3	2	1	1	5	3	5	5	5	4	4	5	4
5	5	5	5	5	5	5	4	3	3	4	2	2	3	5	5	0	3	1	1	2	0	0		4	24	0	5	5	5	5	5	0	4	4	0	4	4	4	1	0	4	4	4	4	4	4	4	4	4
5	5	5	5	5	5	5	3	1	4	5	4	2	4	4	4	2	5	1	1	3	0	0		1	15	0	3	3	4	4	4	0	4	4	0	4	4	4	1	1	4	4	4	4	5
5	5	5	5	5	5	5	5	5	5	5	5	5	5	5	5	10	3	4	4	4	0	0		4	34	0	5	5	5	5	5	0	5	5	0	5	5	5	1	1	5	5	5	5	5
5	5	4	5	5	5	5	4	2	2	2	2	2	2	2	2	8	5	3	1	4	0	0		1	69	0	5	5	5	5	5	0	4	4	1	4	4	4	1	0	4	4	4	4	4	4	4	4	4
5	5	5	5	5	5	5	5	4	2	3	4	3	3	3	4	10	4	4	4	4	0	1	1	3	25	1	5	5	5	5	3	0	4	4	0	4	4	4	1	1	5	5	5	5	5
5	5	5	5	3	5	5	5	1	3	3	3	3	3	5	5	6	3	1	1	2	1	0		1	48	2	4	4	5	5	5	2	5	5	0	5	5	5	1	1	5	5	5	5	5
5	5	5	5	5	5	4	4	4	4	5	4	3	4	3	4	4	4	1	1	3	0	0		4	69	0	3	3	3	3	3	0	4	4	0	4	4	4	1	0	4	4	4	4	5
4	5	4	4	4	5	5	5	1	2	5	4	3	1	4	4	2	4	3	1	3	0	1	0	4	21	2	4	3	2	3	4	0	4	4	0	4	4	4	1	1	4	4	4	3	5	4	4	4	4
5	5	5	5	5	5	5	5	5	5	4	5	5	4	5	5	9	4	4	4	4	0	0		4	98	0	5	5	5	5	5	0	4	5	0	5	4	4	0	1	4	5	4	5	5	5	5	5	4
3	4	4	3	3	4	4	3	4	3	4	3	3	2	4	3	4	3	2	2	3	0	0		4	65	1	4	3	3	2	3	1	3	4	1	4	3	2	1	1	3	3	4	4	3
5	5	5	5	5	5	4	3	3	4	3	3	3	3	4	4	2	4	1	3	3	0	1	0	1	64	0	3	3	3	2	2	0	4	4	0	2	3	3	1	1	3	3	3	3	3	4	4	4	4
1	3	3	1	3	3	3	3	1	4	5	3	5	3	3	3	9	5	4	2	2	1	1	1	3	13	1	5	3	3	3	3	1	1	2	1	2	4	4	1	1	3	3	3	4	3	3	2	4	4
5	5	5	5	5	5	4	3	2	2	5	4	4	2	4	4	6	5	2	1	1	0	0		1	25	0	4	4	5	5	5	0	5	5	0	5	5	5	1	0	5	5	5	5	5	5	5	3	4
3	4	4	4	3	5	4	4	1	3	3	3	3	3	4	4	8	5	3	1	4	0	0		3	80	0	4	4	4	4	5	0	5	5	0	5	4	4	1	1	5	4	4	5	5
5	5	5	5	5	5	5	4	1	1	5	1	1	1	4	4	4	4	2	3	3	0	1	0	4	7	0	3	3	3	3	3	0	3	3	0	4	3	3	1	1	5	4	5	3	5	5	5	5	4
5	5	5	5	5	5	4	4	2	2	3	2	2	2	4	3	4	3	2	1	2	0	0		1	38	0	4	4	4	4	4	0	4	4	0	4	5	5	1	1	3	4	4	4	5
5	5	5	4	5	4	4	4	4	2	4	3	3	2	4	4	6	4	1	1	3	0	0		1	76	2	5	5	5	5	4	0	4	4	0	4	4	4	1	1	4	4	3	5	4	4	4	5	4
2	2	4	3	2	5	5	4	1	3	3	2	1	1	3	3	3	4	1	1	2	0	0		1	53	0	1	1	2	3	4	0	4	3	0	3	3	3	1	0	2	2	2	3	3	3	2	4	3
5	5	5	5	5	5	5	4	4	5	5	4	4	3	4	4	7	4	2	2	4	0	1	0	1	33	0	4	4	3	4	4	0	3	3	0	3	3	3	1	1	3	3	3	3	3
1	4	4	4	4	5	5	4	1	3	3	2	3	3	3	3	0	4	4	4	4	0	0		4	24	0	2	3	3	3	4	0	4	2	0	4	2	2	1	0	4	2	2	3	1	3	3	3	3
4	4	4	5	4	5	5	3	3	3	4	3	2	4	3	3	6	4	1	1	1	0	1	0	3	60	0	4	4	5	4	5	0	4	3	0	4	4	3	1	1	4	4	3	4	3	4	4	5	5
4	4	4	5	4	5	2	2	3	3	3	2	3	3	5	5	7	4	1	2	4	0	1	0	1	71	0	3	5	5	5	5	0	4	4	0	4	5	4	1	0	4	4	5	5	5
5	5	5	5	4	5	5	5	2	3	4	2	2	2	5	5	4	5	1	1	1	0	0		3	48	2	5	5	5	4	5	0	5	4	2	4	4	5	1	1	3	4	3	3	3
4	5	5	4	4	4	5	5	2	3	5	3	3	2	4	4	4	3	2	1	1	0	1	0	1	34	1	2	3	4	5	3	1	3	4	0	5	4	5	1	0	2	3	4	5	4
4	4	4	5	5	4	4	5	2	4	4	4	4	4	4	3	7	4	3	1	1	1	0		4	35	0	3	3	3	3	5	0	4	4	0	3	3	3	1	1	4	4	4	4	4
5	5	5	5	5	4	5	5	5	5	4	5	5	5	3	3	5	4	1	1	3	0	0		1	10	2	5	5	5	4	2	1	5	5	2	5	5	5	1	1	5	5	4	4	4
4	4	5	4	4	3	5	5	3	2	5	3	3	2	4	4	1	5	1	2	1	0	0		1	36	2	4	4	4	3	4	0	4	4	0	3	3	3	1	0	4	4	4	4	4	4	4	4	4
5	5	5	5	5	5	4	4	5	5	5	5	4	4	4	4	6	5	2	1	3	0	0		1	85	0	3	4	3	3	4	0	4	4	0	4	4	4	1	1	3	4	3	3	4
4	5	5	5	5	5	5	5	2	2	3	2	2	2	3	3	5	4	2	1	2	0	0		4	24	0	4	5	4	4	5	0	4	4	0	4	4	4	1	1	4	4	4	4	5	4	4	4	4
5	5	5	5	5	5	5	5	3	3	4	3	3	3	3	3	0	5	1	2	1	0	0		4	30	0	5	5	5	5	5	0	5	5	0	5	5	5	1	0	4	4	4	4	5
4	5	5	4	5	4	4	5	4	5	4	4	4	5	3	3	8	4	4	2	4	0	0		2	35	0	5	5	5	4	4	0	3	4	0	3	4	4	1	0	3	3	3	4	4
5	5	5	5	5	5	5	5	3	5	5	3	3	4	5	5	10	3	2	1	2	0	0		1	30	2	5	5	5	5	5	0	5	4	0	5	3	2	1	1	5	4	4	4	3
5	4	4	4	3	4	5	5	3	4	3	3	3	4	5	5	3	5	1	1	2	0	0		3	63	0	4	3	4	3	4	0	4	4	0	4	4	4	1	0	4	4	4	4	4	4	4	4	4
4	4	4	4	4	5	4	4	1	1	3	1	1	1	4	2	0	4	1	4	4	1	1	0	4	37	0	4	5	3	5	4	0	5	5	0	5	5	5	1	1	5	5	5	5	5	4	5	5	5
5	4	5	5	4	4	5	4	2	3	5	3	2	2	5	4	7	5	1	2	3	0	0		1	88	1	5	5	5	4	4	0	5	5	0	5	5	5	1	0	5	5	5	5	5
5	5	5	5	5	5	5	5	5	5	5	5	5	5	5	5	6	4	2	2	4	1	1	0	3	75	2	4	4	5	4	5	0	5	4	2	5	4	4	1	1	5	4	5	4	5
5	5	3	5	5	5	5	4	3	3	5	3	2	3	5	5	0	1	1	1	1	0	1	0	4	50	0	3	3	5	5	5	0	5	5	0	5	5	5	1	1	5	5	5	5	5
2	2	1	4	5	5	4	1	1	1	3	1	1	1	3	3	9	5	4	1	3	0	0		2	30	2	4	5	5	5	5	0	4	2	1	4	3	1	0	1	4	2	4	2	5	3	4	2	2
2	2	2	2	2	5	4	4	2	3	4	3	3	3	3	3	2	4	1	1	2	0	0		4	80	0	2	2	3	3	3	0	4	4	0	4	4	4	1	0	4	4	4	4	4
5	5	5	5	5	5	5	5	4	3	4	4	4	3	4	4	1	5	1	3	2	0	0		3	48	0	5	5	5	5	5	0	5	5	0	5	4	5	1	0	5	5	5	5	5	5	5	5	4
5	5	5	5	5	5	4	4	2	4	4	3	3	3	4	4	4	5	2	2	2	0	0		4	75	0	5	5	5	5	4	0	4	5	0	4	4	4	1	1	5	5	5	5	5	5	5	5	5
5	5	5	5	4	5	5	5	3	4	5	3	3	4	4	4	6	4	3	1	3	0	0		1	36	1	5	5	5	5	5	0	2	5	0	5	5	5	1	1	4	4	4	3	5
4	4	4	4	4	4	5	4	3	3	4	2	2	2	4	4	4	1	1	1	1	0	0		4	50	0	4	4	4	4	4	0	4	4	0	5	5	5	1	1	5	5	5	5	5
5	5	5	5	5	5	4	5	5	5	5	4	4	5	3	3	3	5	2	4	4	0	0		1	33	0	5	5	5	5	5	0	5	5	0	5	5	5	1	1	5	5	5	5	5
5	5	5	5	5	5	4	5	4	4	4	4	4	4	5	4	6	5	3	3	3	0	0		4	64	0	4	5	5	5	5	0	5	5	0	4	5	5	1	0	4	4	5	4	5	4	4	4	4
2	1	3	4	1	5	4	3	1	2	4	2	2	2	3	3	0	4	1	2	1	0	0		4	65	0	3	3	5	3	5	0	4	3	0	4	4	2	2	0	3	3	4	3	5	4	3	3	2
3	3	4	4	3	5	5	5	1	2	2	2	2	3	4	3	8	4	3	3	3	0	0		4	88	0	1	3	3	5	5	0	3	4	0	3	3	4	1	0	2	3	4	5	5
5	5	5	5	5	5	4	4	3	3	5	3	3	3	5	5	6	5	2	3	4	0	0		1	81	2	5	5	5	5	5	1	5	5	1	5	5	4	1	1	5	5	5	4	5
4	5	5	5	5	5	5	5	2	2	3	3	3	2	4	4	5	5	2	2	3	1	1	0	4	16	0	3	3	4	3	4	0	4	4	0	3	3	3	1	1	3	3	4	4	4	3	3	3	3
5	5	5	5	5	5	5	5	2	2	4	2	2	2	4	4	1	4	2	2	1	0	0		4	75	0	4	4	5	5	5	0	5	5	0	5	5	5	1	1	5	5	5	5	5
5	5	5	5	5	5	4	2	4	3	3	3	3	3	3	3	0	4	2	2	1	0	0		2	75	0	5	4	5	4	5	0	4	2	0	4	2	2	1	1	4	2	4	2	4	4	4	4	4
3	4	5	3	3	3	5	1	5	5	5	4	4	5	4	4	6	1	1	2	4	0	0		1	15	0	3	4	3	3	3	1	4	3	0	3	3	3	1	1	3	3	2	2	2
5	5	5	5	5	5	5	5	5	5	5	5	5	5	4	5	6	5	3	3	3	0	0		3	76	2	5	5	3	5	3	1	5	5	2	5	5	5	1	1	5	5	5	5	5
5	4	4	5	4	5	5	5	1	1	4	1	4	1	3	3	6	4	2	2	2	0	0		4	48	0	5	4	5	4	4	0	3	3	0	3	3	3	1	1	4	4	4	4	4	5	5	5	5
5	5	5	5	5	4	5	5	4	2	4	4	3	3	4	4	3	4	3	1	2	0	0		4	74	2	3	3	2	5	4	0	2	3	0	5	5	5	1	0	5	5	5	5	5
4	4	4	4	5	5	2	3	2	2	4	1	1	3	4	4	1	5	1	2	2	0	1	0	1	51	0	3	3	5	5	5	0	3	3	0	3	2	2	1	0	4	3	3	3	2
2	2	4	5	3	5	3	3	1	1	2	3	2	2	4	4	3	3	2	4	2	0	0		2	69	0	3	2	3	4	2	0	1	1	0	2	3	3	1	0	3	3	2	2	3
4	5	5	4	4	5	5	4	1	4	4	4	2	3	5	4	7	4	4	3	3	1	1	0	2	73	1	4	3	2	4	5	1	5	3	0	4	4	2	1	1	4	4	5	5	5	5	4	5	4
4	5	5	5	5	5	5	5	4	5	5	4	3	4	5	4	2	5	1	1	3	0	0		1	37	2	4	5	5	5	5	0	5	4	0	4	4	4	1	0	5	5	5	5	5	5	5	5	5
5	5	5	5	5	5	5	5	5	5	5	5	5	5	5	5	7	4	3	2	3	0	0		1	0	2	4	5	5	5	5	0	5	5	0	5	5	5	1	1	4	4	4	5	5
5	5	5	5	5	5	5	4	5	4	5	4	4	4	4	4	6	5	1	1	3	0	0		1	75	0	3	5	4	5	5	0	5	5	0	5	5	5	1	1	3	3	5	3	5
5	5	5	5	5	5	5	5	3	4	5	4	3	5	4	4	3	4	3	2	3	0	0		1	32	0	4	4	5	3	5	0	3	3	0	4	4	4	1	1	3	3	4	3	4
4	4	4	4	4	4	2	2	3	4	4	4	4	3	4	4	4	3	2	2	1	0	0		4	70	0	3	3	4	4	4	0	4	4	0	3	3	3	1	0	3	3	3	4	3	3	3	2	2
5	5	5	5	5	5	5	5	1	5	4	4	4	3	4	4	2	3	1	1	1	0	0		4	52	0	3	2	5	3	5	0	3	3	0	3	3	3	0	0	3	3	4	3	4	4	4	3	3
5	5	5	5	5	5	4	5	4	5	4	4	3	3	3	3	10	5	4	1	2	0	1	0	1	0	0	5	5	5	5	5	0	5	5	0	5	5	5	1	0	5	5	5	3	5
5	5	5	5	4	5	4	4	1	4	4	2	2	3	4	2	10	2	1	2	2	0	1	1	4	22	0	5	4	4	5	5	0	4	4	0	4	4	4	1	1	5	4	3	2	5
5	5	5	5	5	5	2	3	5	4	5	4	4	3	4	3	6	4	2	2	1	0	0		1	66	0	5	4	5	5	5	0	4	4	0	3	3	4	1	0	3	3	4	5	5	3	4	4	4
2	2	2	3	1	5	5	3	4	4	4	2	2	4	4	4	3	4	2	2	3	0	0		1	78	0	1	1	1	2	3	0	4	4	0	4	4	2	1	0	3	2	2	3	3
3	3	4	5	3	5	4	4	2	2	4	3	3	3	3	4	0	4	1	1	1	0	0		4	70	0	3	3	4	5	5	0	3	3	0	3	3	3	1	0	3	3	3	3	3
5	5	5	5	5	5	4	4	1	3	5	3	3	3	3	3	6	5	1	1	1	0	0		4	22	0	5	5	5	5	5	0	5	5	2	5	5	5	1	1	5	5	5	5	5
3	3	3	4	4	5	3	4	1	2	4	2	2	3	3	3	8	5	1	1	3	1	1	0	1	70	0	2	2	4	4	4	0	4	4	0	4	4	4	1	0	2	2	2	3	2
4	4	5	3	4	4	5	5	2	4	4	3	3	4	4	4	5	5	2	3	3	0	1	0	4	52	2	4	4	3	4	4	0	4	3	0	4	4	4	1	1	4	4	3	4	3
4	4	4	4	4	4	4	4	3	4	4	4	3	4	4	4	7	3	3	3	3	0	0		4	30	2	4	4	4	4	5	1	4	4	1	4	4	4	1	1	4	4	4	4	3	4	4	4	4
5	5	5	5	5	5	5	5	2	4	4	4	4	3	4	4	2	4	1	1	1	0	0		4	23	0	5	5	5	5	5	0	5	5	0	5	5	5	1	0	5	5	5	5	5	5	5	5	5
5	5	5	5	5	4	5	4	3	3	4	3	3	4	4	4	6	4	2	2	3	0	0		4	71	0	4	4	4	4	4	0	3	4	0	3	3	3	1	1	2	3	2	2	3
4	4	4	4	4	5	4	4	2	3	4	3	3	3	3	3	4	3	4	1	2	0	0		4	23	1	4	4	4	4	4	2	3	4	2	3	3	4	0	0	3	4	5	5	4	4	4	4	4
2	3	3	4	1	4	3	2	4	3	3	3	2	3	1	4	7	4	1	3	2	1	1	0	3	14	1	2	3	1	4	4	1	3	2	1	1	4	4	1	1	3	4	4	5	5	2	4	2	4
4	4	4	5	4	5	5	3	3	3	4	3	3	3	4	5	6	3	3	2	4	1	1	0	3	74	0	3	4	5	5	5	0	5	5	2	5	4	5	1	1	4	4	3	4	4
4	3	4	4	4	4	4	4	2	4	5	3	3	3	4	3	2	4	3	3	3	0	0		3	75	0	3	3	4	3	3	0	4	4	0	4	4	4	1	1	4	4	4	4	4
4	4	3	5	4	5	5	4	2	4	3	2	2	4	4	4	5	4	2	3	2	1	1	0	1	75	0	3	3	5	5	5	0	3	3	0	3	3	4	1	0	3	3	4	2	4	2	2	3	3
5	5	5	5	5	5	4	4	5	5	5	5	5	5	5	5	6	5	1	1	3	0	0		1	38	0	5	5	5	5	5	0	5	5	0	5	5	5	1	0	5	5	5	5	5
5	5	5	5	5	5	5	5	3	3	4	4	4	4	5	5	7	4	1	2	2	0	1	0	3	6	1	5	5	5	5	5	0	5	5	0	5	5	5	1	0	5	5	5	3	5	5	5	5	5
4	4	5	4	5	5	4	4	2	4	5	4	4	4	4	4	8	4	4	4	3	0	0		2	16	1	3	4	2	3	4	1	4	3	1	3	4	4	1	1	3	3	2	3	4	4	3	4	4
5	5	5	5	4	5	2	4	3	3	4	1	1	3	2	2	4	1	2	2	1	0	0		1	10	0	3	3	5	4	5	0	4	4	1	3	3	3	1	0	4	4	4	4	5
5	5	5	5	5	5	5	5	2	3	3	3	3	4	4	4	3	4	2	4	4	0	0		2	19	1	5	4	4	5	5	0	3	3	0	3	5	5	1	1	3	3	4	4	4	4	4	4	4
5	5	5	5	5	5	5	3	3	3	3	3	3	3	3	3	2	3	2	3	2	0	0		4	1	1	5	5	5	5	5	1	5	5	1	5	5	5	1	1	3	4	4	4	5
5	5	5	5	5	5	5	5	5	5	3	4	4	3	4	4	8	4	3	1	2	0	0		1	75	0	5	5	5	5	5	0	5	5	1	5	5	5	1	0	4	5	5	4	5	5	5	5	5
1	5	5	5	5	5	5	5	3	5	5	5	5	5	5	5	10	5	4	4	4	0	1	0	2	67	0	5	5	5	5	5	1	4	5	0	5	5	5	1	1	5	5	5	5	5
5	5	5	5	5	5	3	3	4	3	4	3	3	3	4	5	0	5	1	2	1	0	1	0	4	80	0	4	5	5	5	5	0	3	3	0	1	1	1	1	1	3	3	2	2	3
3	5	5	5	3	4	4	4	3	4	4	2	2	3	4	3	3	4	3	3	4	0	0		1	25	0	3	3	2	1	1	0	4	3	0	4	3	3	1	0	4	3	4	3	3
5	5	5	5	5	5	4	3	2	4	4	4	3	4	3	4	6	5	3	1	4	0	0		3	39	0	4	4	4	4	5	0	5	4	0	4	5	5	1	1	5	5	5	5	5	5	5	5	5
5	5	5	5	5	5	5	5	2	3	5	3	2	3	4	4	6	4	2	2	3	0	1	0	2	63	0	4	3	4	4	4	1	4	4	0	4	4	4	1	0	4	4	4	4	4
5	4	5	3	4	5	4	5	4	4	4	4	4	3	3	4	6	4	2	3	3	0	0		4	37	1	4	5	5	5	5	0	4	4	1	5	5	5	1	1	5	5	5	5	5	5	5	5	5
4	5	5	5	4	4	5	5	1	4	5	4	2	3	4	3	0	4	1	3	2	0	0		1	60	0	3	4	5	5	5	0	4	3	0	4	3	4	1	0	4	5	5	5	5	4	4	3	4
5	5	5	5	4	4	5	5	5	5	5	5	5	5	5	4	10	4	4	4	4	0	0		3	91	1	4	5	5	5	4	1	3	4	1	4	3	3	1	1	4	4	3	3	3
2	2	2	2	3	3	3	3	3	3	3	3	3	3	3	4	6	2	1	3	2	0	0		4	32	0	1	1	1	1	1	0	2	2	0	2	2	3	1	0	2	4	4	3	4	2	2	1	1
4	4	5	5	4	4	5	5	3	3	4	3	3	3	4	3	5	4	1	1	1	0	0		1	35	0	4	4	4	4	4	0	3	4	0	3	4	4	1	1	3	4	4	4	5	4	4	4	4
5	5	5	5	5	5	5	4	4	4	5	4	4	3	4	4	6	3	2	3	3	0	1	0	1	39	0	3	4	3	3	4	0	3	4	0	3	4	3	1	1	4	4	3	3	4	4	4	4	4
5	5	5	5	5	5	5	4	3	3	4	3	3	4	5	4	7	4	2	3	2	0	1	0	1	0	2	5	5	5	5	5	0	2	3	0	3	3	3	1	1	4	4	4	4	5
5	5	5	5	5	5	4	4	4	4	5	4	4	4	4	4	1	3	1	3	3	0	0		1	74	2	2	3	5	5	5	0	3	4	0	2	2	1	1	1	4	4	4	4	4	2	2	3	2
3	3	3	3	3	3	3	3	4	4	3	4	3	2	4	4	7	3	3	3	3	0	0		1	34	0	3	3	3	3	3	0	3	3	0	4	4	4	1	0	4	4	4	4	4
5	5	5	5	5	5	5	5	1	4	5	3	1	2	4	4	5	1	2	2	3	0	1	0	1	75	0	5	5	5	5	5	0	5	3	0	5	3	2	1	1	5	5	4	4	4	5	4	5	4
5	5	5	5	5	5	2	4	1	2	5	3	3	3	5	5	3	5	1	1	1	0	1	0	4	30	0	4	3	5	5	5	0	5	3	0	5	5	5	1	1	5	4	5	4	5
3	3	4	5	4	4	4	3	4	4	4	4	4	4	3	3	7	5	1	2	3	0	0		4	75	2	3	3	3	3	3	0	4	4	0	4	4	4	1	1	3	3	3	3	3	4	4	4	4
4	4	4	5	4	5	5	3	2	3	4	3	3	2	4	4	2	5	1	1	1	0	0		4	60	0	2	3	3	3	3	0	4	4	2	3	3	3	1	1	4	4	4	4	4	1	2	1	2
5	5	5	5	5	5	5	5	3	4	5	4	4	4	5	4	1	5	1	1	1	0	0		3	25	0	5	5	5	5	5	0	5	5	0	5	5	5	0	0	5	5	5	5	5
5	5	5	5	5	5	2	3	2	4	4	2	2	4	4	4	1	4	2	1	3	0	1	0	1	25	2	3	3	5	5	5	0	5	5	0	5	5	5	1	1	3	3	4	5	5
5	1	5	5	5	5	5	3	1	1	5	5	5	1	5	3	7	5	1	1	1	0	0		4	75	0	5	5	5	5	5	0	5	4	0	5	4	3	1	1	5	4	4	5	3	5	5	5	5
5	5	5	5	5	5	5	5	1	2	3	3	3	2	4	5	2	5	1	1	2	0	0		4	84	2	5	5	5	5	5	0	5	5	0	5	5	5	1	0	5	3	3	5	2
4	4	5	4	4	5	4	4	3	4	4	4	4	4	4	4	6	4	1	1	2	0	1	1	4	49	0	4	4	4	4	4	2	3	3	2	4	4	4	1	1	3	3	3	3	4	4	4	4	4
4	4	5	5	5	5	4	3	3	3	3	2	2	2	4	4	9	4	3	1	4	0	0		1	52	0	4	4	4	4	4	0	4	4	2	5	4	4	1	1	5	5	4	5	5
5	3	4	5	4	5	4	3	2	2	4	2	4	2	4	2	2	4	1	1	1	0	0		4	34	0	4	4	4	4	4	0	5	5	0	4	4	4	0	0	5	5	5	5	5	4	4	5	5
2	3	3	2	4	5	3	3	1	1	2	1	1	1	2	2	2	5	1	1	2	0	0		4	40	0	2	4	3	3	5	0	2	2	0	4	4	4	1	0	4	4	3	3	5
5	5	5	5	5	5	4	3	3	5	5	3	3	4	4	4	0	5	2	3	3	0	0		3	87	0	4	3	4	4	4	0	5	4	0	4	4	4	1	1	5	5	5	5	5	4	4	4	4
5	5	5	5	5	5	4	4	2	3	3	2	2	3	4	4	3	4	3	3	2	0	0		4	73	0	4	4	4	4	4	0	3	3	0	3	3	3	1	0	3	3	3	3	3	4	4	4	4
5	5	5	4	5	5	5	5	3	4	5	3	3	3	5	4	3	5	1	1	1	0	0		4	51	0	5	5	5	5	5	0	2	2	0	3	3	3	1	0	5	5	5	5	5
5	5	5	5	5	5	4	4	4	4	5	4	3	4	3	3	6	5	3	2	3	0	0		1	24	0	3	4	5	4	5	0	5	5	0	3	3	3	1	0	4	4	5	5	5	5	5	5	5
5	5	5	5	5	5	5	5	5	5	5	5	5	5	5	5	9	3	1	3	4	0	0		4	23	2	5	5	5	5	5	0	4	4	0	4	4	4	1	1	5	5	4	5	5	5	5	5	4
5	5	5	5	5	5	4	4	4	4	4	4	4	4	4	4	2	5	1	1	3	0	0		4	65	0	5	4	5	5	5	0	4	3	0	2	3	5	1	0	4	4	4	4	4	3	2	2	4
5	5	5	5	5	5	5	5	3	3	4	3	3	3	4	4	4	4	2	2	2	0	0		4	37	0	5	5	5	5	5	0	5	5	2	4	4	4	1	1	3	3	3	3	3	5	5	5	5
4	4	4	4	4	4	3	3	2	2	4	4	4	4	4	4	0	2	1	1	1	0	0		4	35	0	2	2	4	4	4	0	2	2	0	3	3	3	1	0	2	2	2	3	3
4	5	4	5	5	3	4	4	3	3	4	2	2	3	5	5	3	2	2	3	3	0	0		4	75	0	1	4	5	5	4	0	5	5	0	3	3	3	1	1	4	4	4	4	5
5	5	5	5	5	5	5	5	3	4	5	4	4	4	4	5	5	3	2	1	4	0	0		2	65	0	5	5	5	5	5	0	5	5	0	5	4	4	1	1	5	5	5	5	5	5	5	5	5
4	4	4	4	4	2	5	5	3	4	4	4	4	4	4	4	5	4	1	1	1	0	0		4	51	0	4	4	4	4	4	0	4	4	0	4	4	4	1	0	4	4	4	4	3	4	4	4	4
5	5	5	5	5	5	4	4	2	2	5	4	4	2	5	5	3	3	2	4	2	0	0		1	25	0	3	4	5	5	5	0	5	5	0	5	5	5	1	0	5	5	5	5	5
5	5	5	5	5	5	5	4	5	5	5	4	4	5	5	5	8	5	3	3	3	0	0		4	1	0	4	3	5	4	5	0	5	5	0	5	5	4	1	0	5	5	5	5	5	4	4	4	4
3	3	5	5	4	5	4	5	4	4	5	4	4	5	4	4	5	2	2	2	2	0	0		1	75	2	4	4	5	4	5	0	4	4	0	3	3	3	1	0	2	1	3	3	3
4	3	2	4	4	5	3	3	2	3	4	2	2	2	3	3	2	3	2	2	2	0	0		4	50	0	4	3	4	4	4	0	5	3	0	5	4	4	1	0	3	3	4	4	3	4	4	4	4
4	4	4	4	4	4	4	3	4	4	4	4	4	4	4	4	5	3	3	3	3	0	0		4	77	2	3	3	3	3	3	0	4	4	0	4	4	4	1	0	4	4	4	4	4
5	5	5	5	5	4	4	5	2	5	5	5	5	4	4	5	10	5	4	4	4	0	0		4	20	0	5	5	5	5	5	0	5	4	0	4	5	5	1	1	4	4	3	4	2	5	5	3	4
5	5	5	5	5	5	4	3	1	3	3	3	3	3	5	4	0	5	1	2	1	0	0		4	66	0	5	5	5	5	5	0	4	4	0	4	4	4	1	0	4	4	4	4	5	5	5	4	4
4	5	5	5	4	5	5	5	4	5	5	4	4	3	4	5	7	5	3	4	3	0	1	0	1	86	0	3	2	2	3	4	0	5	3	0	4	3	3	1	1	4	3	3	4	5	4	5	4	5
5	5	5	5	5	5	5	5	1	3	4	3	1	2	5	5	0	5	1	1	2	0	0		4	49	0	4	4	4	4	4	0	4	4	0	5	5	5	1	0	3	3	3	3	3
3	5	3	5	4	4	5	5	3	2	4	2	2	2	3	4	7	5	3	3	3	0	0		1	23	1	3	2	3	4	5	0	5	3	1	5	3	4	1	1	4	2	4	2	4
4	4	4	4	4	4	4	4	3	2	4	2	2	2	4	4	6	5	1	1	3	0	0		4	91	0	2	2	2	2	2	0	3	3	0	3	3	3	1	1	3	3	3	3	3
3	3	3	3	3	5	5	5	1	1	3	3	3	3	5	5	4	3	3	2	1	0	0		4	36	2	2	2	2	3	3	0	3	3	0	3	3	3	0	0	3	3	3	3	3	2	2	2	2
4	4	4	4	4	4	5	4	4	4	4	4	4	4	4	4	6	5	2	1	2	0	0		4	22	0	4	4	4	4	4	0	5	4	0	5	5	5	1	1	5	4	4	4	4	5	5	5	5
5	5	5	5	5	5	5	5	3	4	5	4	4	4	3	3	5	4	2	1	3	0	0		1	49	0	3	3	3	3	3	0	4	4	0	4	4	4	1	0	4	4	4	4	4
5	5	5	5	5	5	5	5	5	5	5	5	5	5	5	5	8	4	1	1	1	0	0		4	24	1	3	3	4	4	4	0	3	3	0	3	3	3	1	0	4	4	4	4	4
4	4	4	4	4	4	4	3	2	3	4	2	2	3	3	3	0	5	1	1	1	0	0		4	54	0	3	3	3	3	3	0	4	4	0	4	4	4	1	0	4	4	4	4	4
5	5	5	5	5	5	5	4	5	4	5	5	4	4	5	5	0	5	1	1	1	0	1	0	4	89	0	4	4	5	5	5	0	5	5	0	5	5	5	1	1	5	5	5	5	5
5	4	4	3	4	3	5	5	3	2	4	2	3	4	4	3	7	4	1	2	4	0	1	0	1	47	0	4	5	5	4	3	0	5	4	0	4	5	4	1	1	2	1	3	3	5	4	4	4	5
5	5	5	5	5	5	4	5	4	5	4	4	4	4	4	4	4	5	1	1	3	0	0		4	80	0	3	4	4	3	3	0	4	3	0	5	4	4	1	0	4	3	2	2	2
5	5	5	5	5	5	5	4	4	4	5	4	2	2	4	4	10	4	4	3	1	0	0		4	50	0	5	5	5	5	5	0	5	5	0	5	5	5	1	1	4	4	2	4	4	5	5	5	5
4	4	4	4	4	5	3	3	3	5	5	4	4	5	4	4	3	5	1	1	3	0	0		4	30	0	3	3	4	4	5	0	5	5	0	5	4	4	1	1	5	4	5	4	5	5	5	5	5
4	5	5	5	5	5	5	4	1	2	4	3	3	3	4	4	3	5	2	2	3	0	0		4	41	0	2	3	4	3	4	0	4	4	0	5	4	4	1	1	3	3	3	3	4
5	5	5	5	5	5	4	3	2	3	5	3	2	3	4	4	2	5	1	1	2	0	1	0	4	75	0	3	3	4	4	5	0	3	3	0	4	4	4	1	1	5	5	4	5	5
5	5	5	5	5	5	5	5	4	5	5	5	4	5	5	5	2	5	1	1	1	0	1	0	1	78	0	5	5	5	5	5	0	2	2	0	2	2	2	1	1	1	1	1	1	2	5	5	5	5
5	5	5	5	5	5	5	5	2	2	5	4	4	3	5	5	6	5	3	2	3	0	0		4	25	2	4	4	5	4	5	0	4	4	0	4	4	4	1	1	4	4	4	4	4
4	4	5	3	3	5	5	5	1	1	4	1	4	4	4	3	10	1	1	1	2	0	0		1	27	0	5	5	5	5	5	0	5	5	0	3	3	3	0	1	5	1	1	5	3	2	5	4	4
5	5	4	5	5	5	5	5	2	5	5	5	5	5	5	5	7	5	3	3	4	0	0		4	35	0	5	5	5	5	5	0	5	5	0	5	5	5	1	1	5	5	5	5	5
5	5	5	5	5	5	5	5	4	4	5	4	4	5	3	3	7	4	2	1	3	0	0		3	26	0	3	3	3	3	3	0	5	3	2	5	3	3	1	1	5	3	5	3	3	4	3	5	3
4	4	4	4	4	4	5	5	2	3	3	2	3	2	4	4	1	4	2	2	2	0	0		4	24	1	3	5	3	4	5	0	4	4	0	4	4	4	1	0	4	4	3	4	4	3	3	3	3
4	5	5	3	3	3	5	5	2	4	5	4	4	4	4	4	3	4	1	2	2	0	0		3	22	0	3	3	2	3	3	0	3	2	0	3	3	3	1	1	3	2	3	3	3
3	5	3	5	3	5	5	4	2	2	3	4	3	2	3	3	2	5	2	1	3	0	0		3	100	2	5	5	5	5	5	0	5	3	0	5	3	2	1	1	5	3	4	3	5	4	3	4	3
3	3	3	3	3	3	3	3	1	1	1	1	1	1	1	1	6	5	1	1	1	0	0		4	32	0	5	5	5	5	5	0	3	3	0	3	3	3	1	0	1	3	3	3	3
4	5	5	4	5	5	5	4	3	4	5	4	3	4	5	4	6	5	1	1	3	0	0		4	19	0	3	4	3	5	5	0	5	4	0	5	3	4	1	0	5	4	5	5	5	4	3	4	3
5	5	5	5	5	3	5	4	2	3	5	2	2	3	5	4	6	5	3	4	1	0	1	0	3	23	0	5	5	5	5	4	0	4	3	0	5	5	5	1	1	5	4	5	4	4	5	5	5	5
4	4	4	4	4	4	4	4	2	4	4	3	3	3	4	4	1	5	1	3	2	0	0		4	75	2	3	3	3	3	3	2	3	3	0	5	5	5	1	1	3	3	3	3	3
5	4	4	5	4	5	5	4	2	2	4	2	4	4	5	5	8	5	1	1	2	1	0		4	25	0	5	3	5	4	5	0	3	2	0	5	4	4	1	1	4	3	2	3	5
5	5	4	5	5	4	4	3	3	4	5	5	4	3	4	5	6	4	1	3	2	0	0		3	42	0	1	2	2	3	3	0	4	4	0	4	4	5	1	1	3	3	4	4	5	5	4	4	4
5	5	5	5	5	5	5	3	3	4	5	4	3	3	4	5	5	4	1	1	2	0	0		4	50	0	5	5	5	5	5	0	5	5	0	4	4	3	1	0	4	4	4	4	5	5	5	5	5
3	2	2	5	3	5	5	3	1	3	4	3	2	4	3	3	3	5	3	2	3	0	0		4	35	0	2	3	3	4	4	0	4	3	0	4	3	3	1	0	4	3	3	3	2
4	4	4	4	4	4	5	5	3	4	5	4	3	4	5	5	4	5	1	3	2	0	0		1	40	0	5	5	5	5	5	0	4	5	0	5	5	5	0	0	5	5	4	4	5	3	3	5	5
2	4	3	2	4	4	5	4	2	3	4	3	2	3	4	4	4	4	2	1	3	0	0		4	32	0	3	3	4	3	3	0	3	4	2	2	3	2	1	1	3	4	4	4	5
4	4	4	4	4	4	4	4	4	4	4	4	4	4	4	4	5	4	3	3	3	1	0		4	52	0	3	3	3	3	3	1	3	3	1	3	3	3	1	0	3	3	3	3	3	4	4	4	4
5	4	5	4	5	5	5	5	5	4	4	4	4	5	5	5	8	4	3	4	4	0	0		4	28	2	5	4	3	4	5	0	3	4	0	5	4	4	0	0	5	4	3	4	5
5	5	5	5	5	4	3	4	4	2	4	2	2	3	4	4	2	4	1	1	1	0	0		2	50	0	5	5	5	5	5	0	4	4	0	3	4	4	1	1	4	3	3	4	3
5	5	5	5	5	4	5	5	5	5	5	4	4	5	4	4	5	5	1	1	1	0	0		4	72	0	5	5	5	5	5	0	5	5	0	5	5	5	1	0	5	5	5	5	5	5	5	5	5
4	4	5	4	4	5	5	5	1	3	3	2	2	3	3	3	3	4	2	2	1	0	0		4	38	0	4	5	4	4	5	0	5	5	0	5	5	5	1	0	3	4	5	4	5
5	5	5	5	5	5	5	4	2	5	4	4	4	5	5	5	0	4	1	1	2	0	0		4	75	0	4	5	5	5	5	0	5	5	0	4	3	3	1	0	4	3	3	3	5
5	5	5	5	5	5	5	4	2	3	4	3	3	4	4	4	0	5	1	1	2	0	0		4	36	0	4	4	5	5	4	0	5	4	1	5	5	5	1	1	5	4	5	5	5	5	5	5	5
5	5	5	5	5	5	4	5	4	5	5	4	4	4	5	5	6	1	2	2	1	0	1		3	72	0	5	5	5	5	5	0	5	5	0	5	5	5	1	1	4	4	4	4	5	5	5	5	5
5	5	5	5	5	5	4	4	3	3	5	4	4	4	5	5	2	4	2	2	3	0	0		4	88	0	4	4	4	4	4	0	4	4	0	4	4	4	1	0	4	4	4	4	4	3	3	3	3
5	5	5	5	5	5	5	4	1	5	5	3	3	4	4	4	7	4	3	3	3	0	1	0	1	37	0	4	3	4	5	3	0	5	3	0	5	3	3	1	1	5	5	3	3	4
5	5	5	5	5	5	4	5	3	4	5	4	4	4	5	4	6	5	3	3	3	0	1	0	1	76	1	3	4	4	4	4	2	4	3	0	4	4	4	1	0	4	3	4	3	4	4	4	4	4
5	5	5	5	5	5	4	4	3	3	3	3	3	3	4	4	5	3	1	2	4	0	0		4	26	0	3	2	2	2	3	0	4	3	0	4	3	3	1	1	2	2	2	2	4
4	4	4	5	4	5	1	1	1	4	4	3	3	4	4	4	5	4	3	4	3	0	1	0	1	36	0	3	3	4	5	5	0	5	3	0	4	4	5	1	1	5	5	5	5	5	3	3	3	3
5	5	5	5	5	5	4	4	3	5	5	4	4	3	5	5	0	4	1	4	2	0	1	0	1	23	0	4	5	5	5	5	0	4	4	0	5	5	5	1	0	3	4	4	5	5
4	4	4	5	5	5	3	4	4	3	5	4	3	3	5	3	9	4	1	4	3	0	1	0	4	43	0	3	4	5	5	5	0	4	3	0	4	4	3	1	1	4	4	3	4	5	4	4	3	4
4	4	5	5	4	4	4	4	2	3	4	3	3	3	4	4	1	5	2	3	1	0	0		4	15	0	3	3	3	3	3	0	5	4	0	5	4	3	1	0	2	2	2	2	3
5	5	5	5	5	5	5	5	1	4	4	4	4	3	4	4	6	5	3	3	4	0	0		3	60	1	5	5	5	5	5	0	4	3	0	4	3	3	1	1	4	3	4	3	3	4	3	4	4
5	5	5	5	5	5	5	4	3	4	5	5	4	4	5	5	9	2	3	4	3	0	0		1	30	0	5	5	5	5	5	0	5	5	0	5	5	5	1	0	5	5	5	5	5	5	5	5	5
5	5	5	5	5	5	5	5	5	5	5	5	5	4	4	4	0	5	1	1	1	0	0		4	65	0	5	5	5	5	5	0	5	5	0	5	5	5	1	1	5	5	5	4	5
5	5	5	5	5	5	5	5	3	3	4	3	3	3	3	3	2	5	1	1	2	0	1	0	4	63	0	4	5	5	5	4	0	5	5	0	5	5	4	1	1	5	4	5	5	5
5	5	5	5	5	5	5	4	4	5	5	4	4	5	5	5	6	2	3	4	4	0	1	0	4	26	2	5	5	5	5	5	0	5	5	0	5	5	5	1	1	5	5	5	5	5
4	4	4	1	3	5	5	4	1	1	3	2	2	1	2	4	6	5	1	3	4	0	0		1	73	0	4	4	3	5	5	0	3	4	0	3	3	3	1	0	3	4	4	4	4	3	4	4	4
5	5	5	3	5	5	5	5	4	5	5	4	3	4	4	4	2	5	1	1	1	0	0		4	90	0	5	5	3	5	5	0	2	3	0	3	3	3	1	0	3	3	2	4	3	2	3	2	3
4	4	4	5	4	5	3	3	3	3	3	3	3	3	3	3	1	4	1	1	1	0	0		4	75	0	2	2	4	2	5	0	3	3	0	5	5	5	1	0	3	3	4	3	5	3	3	3	3
5	5	5	5	4	5	5	5	2	3	5	3	3	3	5	5	0	5	1	4	3	0	1	0	3	21	0	5	5	5	5	5	0	5	5	0	5	5	5	1	1	5	5	5	5	5
4	5	4	4	4	4	5	5	4	4	5	5	4	4	4	5	8	5	2	2	2	0	1	0	4	80	0	4	4	4	5	4	0	4	5	0	4	5	5	1	0	4	5	4	4	5
5	5	5	5	5	5	5	5	1	3	4	2	2	3	5	4	2	3	2	2	2	0	0		3	56	0	5	5	5	5	5	0	5	5	0	5	5	5	1	1	5	5	5	5	5	5	5	5	5
5	4	5	5	5	5	5	5	2	3	5	5	5	2	3	3	9	4	1	2	2	0	0		1	56	0	5	5	5	4	4	0	3	3	0	3	3	3	1	1	4	4	4	4	4	4	4	3	3
3	3	4	5	4	5	5	5	1	1	3	1	1	1	1	1	9	5	2	1	1	0	0		4	11	0	3	3	5	5	5	0	4	4	0	3	3	3	1	0	4	4	3	3	5	4	4	3	3
5	5	4	5	5	5	4	3	2	2	5	4	4	3	5	5	7	3	1	1	2	0	1	0	1	63	2	5	5	5	4	5	0	3	3	0	4	4	4	1	1	3	3	2	4	4
5	5	5	5	5	5	4	4	2	5	5	5	3	3	4	4	3	2	3	4	1	0	1		4	36	2	3	3	3	3	4	0	3	3	0	4	4	4	1	1	5	5	5	5	5	5	5	5	5
5	5	5	5	5	3	5	4	2	4	4	3	3	3	3	3	8	3	1	2	2	0	0		1	20	0	2	3	4	3	3	0	4	2	0	3	2	2	1	1	4	2	2	3	4
4	5	4	5	3	4	4	4	1	3	4	3	3	3	4	4	4	4	1	1	2	0	0		4	33	2	4	3	2	2	4	0	5	2	0	5	2	2	1	0	5	2	2	2	3	4	5	3	5
4	4	4	4	4	4	3	4	2	2	4	2	2	4	4	4	4	5	2	1	1	0	0		1	46	0	4	4	4	4	4	0	3	3	0	3	3	3	1	0	3	3	3	3	4
4	5	5	5	4	5	5	5	1	1	4	1	1	1	4	4	4	5	1	1	2	0	0		4	88	2	4	5	5	4	5	0	4	4	0	4	4	4	1	0	4	4	4	4	4
5	5	4	5	5	5	5	4	1	2	3	2	1	1	3	3	2	5	1	1	2	0	0		4	0	2	5	5	5	5	5	0	5	4	0	5	5	5	1	0	5	5	4	4	5
4	5	5	5	1	5	2	5	2	2	5	2	2	4	5	4	9	3	3	4	1	0	1	1	4	22	0	1	5	5	1	5	0	2	4	0	4	4	4	1	0	4	1	1	4	4
4	4	4	4	4	3	5	5	2	2	4	3	2	3	3	3	7	4	1	2	3	0	0		3	13	0	2	3	4	4	3	0	3	4	1	3	3	4	1	1	3	2	3	3	4
5	5	5	5	5	3	3	3	4	4	4	4	4	4	4	4	3	3	3	1	3	0	0		1	80	0	5	5	5	5	3	0	3	3	0	5	5	5	1	1	5	4	5	5	4	4	4	4	4
4	4	5	4	4	5	1	5	3	4	3	3	3	3	3	3	4	4	2	2	2	0	0		4	40	0	4	5	4	4	5	0	3	3	0	4	4	4	1	0	4	4	4	4	3
5	5	5	5	5	4	4	2	2	4	4	4	3	3	4	4	1	4	3	1	1	0	0		1	90	0	3	4	4	4	3	0	4	4	0	4	3	3	1	0	4	4	3	3	3	4	4	4	4
5	5	5	5	5	5	5	5	5	4	5	4	4	4	4	5	7	3	3	4	4	0	1	0	1	74	1	3	5	4	5	5	0	5	5	0	5	5	5	1	1	5	3	5	2	5	5	5	5	5
4	5	5	3	4	5	5	5	3	3	4	3	3	3	5	5	5	5	2	1	2	0	0		4	48	0	2	3	3	3	3	0	5	5	0	3	4	4	1	0	4	4	3	4	4	3	4	3	3
4	5	4	5	4	5	5	4	4	4	4	4	5	4	5	5	7	2	1	1	1	0	1	0	4	80	0	4	5	5	4	5	0	3	3	0	4	3	3	1	0	5	4	4	4	5	5	4	5	4
5	5	5	5	5	5	5	4	2	3	5	3	3	4	5	5	5	2	2	2	3	0	0		1	21	0	4	4	4	5	5	0	5	5	1	5	5	5	1	0	4	5	5	5	4	5	5	4	4
4	4	5	5	5	5	5	5	2	3	4	2	3	4	4	4	7	4	2	1	4	0	0		1	13	0	5	5	5	5	5	0	5	5	0	4	4	4	1	1	4	4	4	5	5
5	4	5	4	5	4	5	5	4	3	5	3	3	3	5	5	9	5	3	4	4	0	1	0	1	62	1	5	5	5	4	5	1	5	5	1	5	4	5	1	1	5	4	5	5	5
5	5	5	5	5	5	4	5	4	2	4	3	2	5	4	5	7	4	3	3	4	0	0		4	77	0	4	4	4	4	4	0	4	4	0	4	4	5	1	0	4	5	4	5	5	3	3	3	3
5	5	5	5	5	5	5	5	1	3	5	2	3	3	4	4	8	4	1	2	1	0	0		1	60	0	5	5	5	4	5	0	3	4	0	3	3	2	1	0	3	4	3	3	3
5	5	5	5	5	5	5	5	3	4	5	5	5	5	5	5	6	4	2	1	3	1	0		4	74	0	5	5	5	5	5	0	4	4	0	5	4	4	1	1	4	4	4	3	2	5	5	5	5
5	5	5	5	5	5	4	4	2	2	4	4	2	2	4	4	1	5	1	1	2	0	1	0	4	24	0	1	1	1	1	1	0	4	4	0	5	5	5	1	0	5	5	5	5	5	5	5	5	5
3	4	4	4	4	5	3	3	3	4	4	4	4	4	4	4	3	4	3	3	3	0	0		3	61	0	1	2	1	2	1	0	2	2	0	2	2	2	1	1	2	2	2	2	2
3	2	2	5	3	3	5	3	1	1	5	1	1	1	5	5	3	5	2	4	3	0	0		4	52	0	1	2	2	1	1	0	3	3	0	2	2	3	1	1	2	1	1	1	2
1	1	3	5	2	1	3	3	1	2	4	2	2	1	2	4	5	4	2	3	1	0	1	0	4	100	0	5	5	2	4	4	0	3	3	0	4	4	2	1	0	4	4	3	4	2	2	2	2	2
4	5	5	5	4	5	5	5	3	3	4	3	3	3	5	5	8	4	1	1	1	0	0		1	53	0	4	5	5	5	5	1	4	4	0	3	3	3	1	0	4	4	2	4	4	4	4	4	4
2	5	5	5	2	5	5	5	2	4	5	4	3	3	2	2	6	4	3	1	3	0	0		3	42	0	3	3	5	3	5	0	5	5	0	4	4	4	1	0	5	2	4	4	5	5	5	4	4
5	5	5	5	5	5	5	5	3	5	5	5	5	5	5	3	10	5	2	4	4	0	0		1	75	0	5	5	5	5	4	0	5	3	0	5	5	5	1	1	5	5	5	5	5
3	4	4	4	3	5	4	3	2	2	4	3	3	4	4	4	2	4	1	3	3	0	0		4	61	0	3	4	4	4	5	0	4	4	0	4	4	4	1	1	4	4	4	3	3
5	4	4	4	3	5	5	5	5	4	5	5	5	3	3	3	0	5	1	1	2	0	0		4	34	2	5	5	4	2	5	1	4	4	0	3	5	3	1	0	3	4	3	3	5
5	5	5	5	5	5	5	5	3	5	4	4	5	3	5	5	8	4	3	3	3	0	1	0	4	76	0	3	3	3	3	3	0	5	4	0	4	4	4	1	1	5	5	4	4	5
4	5	5	5	5	5	4	5	1	2	3	3	2	2	3	3	4	5	1	1	1	0	0		4	67	2	4	5	5	5	5	0	4	4	2	4	4	4	1	1	3	3	3	3	3	4	4	4	4
1	5	5	5	5	5	5	5	3	5	5	4	5	4	5	5	9	4	3	2	2	0	0		1	92	0	5	5	5	5	5	0	5	5	0	5	5	5	1	1	5	5	4	4	4
1	1	1	1	1	1	3	4	1	3	4	1	1	2	5	4	2	5	1	3	1	0	0		3	80	0	1	2	1	3	3	0	1	1	2	1	1	2	2	0	1	1	1	2	1	1	2	1	1
4	5	5	3	2	5	5	2	1	4	4	3	2	3	3	3	7	5	2	2	4	0	1	0	3	40	2	4	5	5	5	5	1	5	5	0	5	5	5	1	0	1	1	2	2	4
5	5	4	5	5	2	1	4	3	5	4	4	4	4	5	5	9	4	2	2	4	0	0		1	20	0	5	5	5	3	1	0	5	5	0	5	5	3	1	1	5	5	3	2	2
5	5	5	5	5	5	5	5	1	2	4	3	3	2	3	3	5	4	2	2	2	0	1	0	1	85	0	3	4	5	4	4	0	3	3	1	3	2	2	1	0	2	2	2	2	2
5	5	5	5	5	4	5	5	4	5	5	4	4	5	4	4	10	5	1	1	3	0	0		4	4	1	2	3	5	3	5	0	5	5	0	5	5	5	1	1	4	5	5	5	5	4	4	4	4
3	5	4	5	4	5	4	5	2	1	3	2	2	3	3	4	7	4	1	2	3	0	1	0	4	26	2	3	4	5	2	3	0	3	4	0	3	4	4	1	0	4	2	3	5	5
4	4	4	4	4	5	4	3	2	3	4	4	3	3	4	4	4	4	3	3	3	0	0		4	76	2	2	2	1	1	1	0	3	3	0	4	4	3	1	1	3	3	2	2	4	2	2	2	2
4	5	5	5	5	5	4	4	3	4	3	4	2	2	4	5	1	5	1	1	3	0	0		4	47	0	4	4	4	4	4	0	4	4	0	2	4	4	1	0	2	2	2	4	5
5	5	4	5	5	4	5	4	5	5	5	4	4	4	5	4	7	4	2	1	4	0	1	0	4	26	0	4	5	4	5	5	0	5	4	0	5	5	5	1	0	4	4	3	4	3
3	3	3	5	3	5	1	1	2	3	3	4	3	3	3	3	3	4	2	1	1	0	0		4	51	0	1	3	3	2	3	0	1	1	0	3	3	3	1	1	1	1	1	1	3
5	5	5	5	5	5	3	5	2	2	3	4	4	2	5	5	1	5	1	1	2	0	1	0	4	88	0	5	5	5	5	5	0	5	5	0	5	5	5	1	0	5	5	5	5	5
4	4	4	4	4	4	4	4	4	4	4	4	4	4	4	4	3	5	1	1	1	1	1	0	4	39	0	4	4	4	5	5	0	4	4	0	4	4	4	1	1	4	4	4	5	5
5	5	5	5	5	5	5	5	2	3	4	3	3	3	4	5	6	4	2	3	4	0	0		1	55	1	3	3	4	3	4	0	4	4	0	4	4	4	1	1	3	3	3	3	3	4	4	4	4
5	2	2	5	5	5	3	4	3	3	3	3	3	3	3	3	9	4	1	2	3	0	0		4	23	1	5	5	5	5	5	0	5	3	1	4	4	4	1	1	4	4	4	2	4	4	2	4	2
4	4	4	4	4	4	4	3	3	4	4	4	4	4	4	4	1	5	1	2	2	0	0		4	49	0	4	4	4	4	4	0	4	4	0	4	4	4	1	0	4	4	4	4	4	4	4	4	4
4	4	4	4	4	5	4	4	2	2	4	2	2	2	3	3	5	4	1	1	2	0	0		4	40	0	3	3	3	3	4	0	4	4	0	4	4	4	1	0	3	3	2	2	4	2	2	2	2
2	2	3	4	3	5	3	3	2	2	3	3	3	3	3	3	2	4	2	1	3	0	1	0	4	96	0	2	2	2	2	2	0	2	2	0	2	2	2	1	0	2	2	2	2	2
4	4	5	3	5	5	2	4	3	4	5	4	4	4	4	5	6	4	3	3	4	0	0		3	0	2	3	4	2	3	3	0	4	4	1	4	4	4	1	0	5	4	4	4	4
5	5	5	5	5	5	5	5	4	4	5	5	5	4	5	5	6	4	1	1	1	1	1	0	4	25	0	3	3	2	4	4	0	3	4	0	4	4	4	1	0	4	4	2	4	5	5	5	4	4
3	4	5	5	4	4	4	4	3	4	5	5	4	4	4	4	5	4	2	1	3	0	1	0	1	69	0	2	2	3	2	3	0	2	3	0	3	3	3	1	0	2	2	3	3	2
4	5	4	4	5	3	4	4	3	3	3	3	4	3	5	3	7	3	2	3	3	0	1	0	2	19	1	4	3	1	3	1	1	3	4	0	1	2	2	1	0	4	3	4	3	4	5	4	4	5
4	4	5	4	4	4	4	4	2	3	3	3	2	3	3	3	4	4	1	1	2	0	0		4	62	0	3	4	3	4	4	0	3	3	0	4	4	4	1	1	3	3	3	3	3
3	3	4	3	3	4	1	5	2	3	4	3	3	3	4	4	0	5	1	1	1	0	0		4	49	0	3	3	3	3	5	0	4	4	0	4	4	4	1	0	4	4	4	4	4	3	3	3	3
4	4	4	5	4	5	4	3	2	3	4	4	4	3	5	4	6	4	3	2	3	0	0		4	80	0	3	3	4	4	5	0	3	4	0	4	3	3	1	0	4	4	4	4	5	4	4	4	4
3	5	5	5	3	5	5	5	1	2	5	2	2	2	5	5	10	4	1	4	3	0	1	0	3	20	0	3	3	5	5	5	0	5	5	0	5	5	5	1	0	5	5	5	5	2
5	5	5	5	5	5	4	2	2	3	3	3	2	3	4	5	1	5	1	2	1	0	0		4	81	0	1	1	1	1	1	0	2	2	0	2	2	2	1	0	4	1	1	1	2	1	1	2	2
1	3	4	3	2	4	3	4	2	3	5	3	3	4	3	2	6	3	2	1	3	0	0		2	85	1	3	4	4	5	4	2	3	4	0	4	3	3	1	0	2	3	3	2	4
5	5	5	5	5	5	4	4	3	2	3	4	3	3	4	5	9	2	2	3	3	0	1	0	4	72	0	4	4	5	4	5	0	5	5	0	5	5	5	0	0	5	5	5	5	5	5	5	5	5
5	5	5	5	5	5	4	4	4	4	4	4	4	3	3	3	6	3	3	2	4	0	0		1	50	2	3	4	4	4	4	0	4	3	0	4	3	3	1	1	4	3	3	2	3	4	4	4	4
2	2	3	4	3	4	2	2	2	3	3	3	3	3	4	4	7	3	2	3	3	0	1	0	4	51	1	3	3	4	3	3	0	3	3	0	3	3	4	0	0	3	3	3	3	3	3	3	2	3
4	5	5	5	4	5	5	4	3	3	4	3	3	3	4	4	1	4	1	3	2	0	0		4	51	2	3	3	2	3	4	0	4	3	0	4	3	3	1	1	4	3	3	2	3
4	5	5	4	3	4	4	4	1	2	4	3	3	2	3	4	5	4	3	2	2	0	0		3	40	1	3	3	3	2	3	0	3	3	2	2	2	2	1	0	3	2	2	2	2	2	2	2	2
4	4	4	4	4	4	4	4	3	3	4	3	3	3	5	4	1	4	1	2	1	1	0		1	76	0	4	3	4	4	4	0	3	3	0	3	3	3	1	0	3	3	4	4	5
3	4	4	4	4	5	3	4	4	4	4	3	3	3	4	4	2	5	2	1	2	0	0		4	38	0	2	3	3	3	3	0	4	2	0	3	3	2	1	0	3	3	2	2	2	2	3	2	3
5	5	5	5	5	5	5	5	4	5	5	4	4	4	5	5	8	5	4	3	4	0	1	0	3	89	2	5	5	5	5	5	0	5	5	0	5	4	4	1	1	4	5	5	5	5
5	5	5	5	5	5	3	4	2	4	5	4	4	4	4	4	8	4	2	3	4	0	1	0	4	50	0	3	3	5	4	4	0	3	3	1	3	3	3	1	1	5	4	4	3	4
4	4	4	4	4	4	3	3	3	4	4	4	4	4	4	4	6	4	4	4	4	1	1	0	4	62	1	2	2	2	1	2	0	3	3	0	3	3	4	1	1	3	3	3	2	3
5	5	4	5	5	5	3	4	5	5	5	5	5	4	5	5	9	4	3	3	3	1	1	0	1	61	0	3	4	4	5	4	1	5	5	0	3	4	3	1	1	5	5	5	5	5	4	5	4	4
5	5	5	5	5	5	4	4	3	3	5	3	3	3	4	5	4	4	2	3	3	0	0		4	44	0	4	4	4	4	4	0	4	4	2	3	3	3	1	0	4	4	4	4	4	4	4	4	4
4	4	5	4	4	3	5	4	2	3	4	4	5	5	4	4	6	1	3	4	4	0	0		3	18	0	4	4	5	4	5	1	5	5	1	4	4	5	1	1	4	3	4	4	4
5	5	5	5	4	4	5	5	2	4	4	4	3	3	4	3	6	4	3	3	4	0	1	0	4	76	0	4	5	4	4	4	0	4	4	0	3	4	4	1	1	4	4	2	3	4	4	4	4	4
4	5	5	5	5	5	5	5	3	4	5	4	4	4	3	3	7	5	2	2	4	0	0		3	0	0	5	5	5	5	5	0	5	5	0	5	5	3	1	1	5	5	5	5	5	5	5	5	5
4	4	4	4	4	2	5	5	4	3	5	4	4	4	4	4	5	3	3	3	3	0	0		1	34	0	3	4	3	3	2	1	3	3	1	3	3	3	1	1	3	3	2	2	2	3	3	3	3
4	4	4	4	4	5	4	2	3	3	3	3	3	2	3	3	2	4	2	2	2	0	0		4	73	0	2	3	2	3	3	0	3	3	0	4	4	4	1	1	3	4	5	4	5	3	2	2	3
4	4	4	4	3	3	4	4	4	4	5	4	4	4	5	5	5	4	3	3	3	1	1	0	1	45	0	3	4	3	3	3	0	3	4	0	4	3	3	1	0	3	3	3	4	3	2	3	2	2
4	4	5	5	5	5	4	4	1	1	3	2	2	2	2	2	7	5	1	1	1	0	0		1	80	1	3	3	3	3	3	0	5	5	0	3	3	3	1	1	3	3	4	3	4	3	3	3	3
5	5	5	5	5	5	5	5	1	3	5	2	2	4	3	5	8	3	2	2	2	0	1	0	2	67	0	5	5	5	5	3	0	5	5	0	5	5	5	1	0	5	5	5	5	5
4	4	4	4	3	4	4	4	1	1	3	3	3	1	3	3	5	2	1	1	1	0	1	0	4	25	0	4	4	4	4	4	0	4	4	0	4	4	4	1	1	4	4	4	4	4	3	3	3	3
5	5	5	5	4	4	5	4	5	4	4	4	4	5	4	4	5	5	1	1	4	0	0		3	25	0	3	3	4	3	4	0	4	4	0	5	4	5	1	0	4	4	5	5	5
5	5	5	5	5	5	1	3	3	4	4	4	4	4	4	4	6	4	1	3	4	0	1	0	4	37	2	3	3	4	2	3	2	5	3	1	4	4	4	1	1	4	3	3	4	4
3	3	4	4	3	5	5	4	2	2	4	2	2	2	3	3	2	4	1	1	2	0	0		4	26	0	2	3	3	4	5	0	5	5	0	3	3	3	1	1	3	3	5	5	5	2	2	3	3
4	4	5	4	4	4	5	5	1	3	3	3	3	3	5	5	4	4	2	1	1	0	1	0	4	47	0	4	4	4	4	5	0	3	3	0	4	4	4	1	0	4	4	4	4	4
1	1	3	4	4	3	2	3	1	5	4	4	4	4	4	4	0	3	4	4	4	0	0		4	32	0	1	1	1	1	1	0	3	3	0	3	3	3	1	1	2	2	3	2	2	1	1	1	1
5	5	5	5	5	5	4	4	4	4	4	4	4	4	4	4	3	5	2	3	2	0	0		1	75	2	3	4	4	3	4	0	5	5	0	5	5	3	1	0	3	4	4	2	3
5	4	4	5	4	5	3	4	1	2	3	3	3	3	5	4	3	5	2	1	2	0	0		4	48	0	4	4	5	3	5	0	5	3	0	5	3	2	1	1	5	4	4	3	3	5	3	5	5
4	5	5	5	5	5	4	1	4	4	4	4	4	4	4	4	1	4	1	1	2	0	0		4	71	0	5	5	5	5	5	0	5	5	0	4	4	4	1	1	5	5	5	5	5
5	5	5	5	5	5	5	5	3	3	5	3	3	4	5	5	5	5	2	3	1	0	0		4	24	0	4	4	4	3	3	0	5	5	0	5	5	5	1	1	5	5	5	5	5	5	5	5	5
5	5	5	5	5	5	4	4	1	2	4	4	2	3	4	4	2	4	2	2	1	0	1	0	4	26	0	2	2	2	2	2	0	2	2	0	2	2	2	0	0	2	2	2	2	3	2	2	2	2
5	5	5	5	5	5	5	5	3	4	5	4	4	3	5	5	8	5	2	3	4	0	0		4	15	1	5	5	5	5	5	0	5	5	2	5	5	5	1	1	5	5	5	5	5
5	5	5	5	5	5	3	4	3	4	4	3	2	4	4	3	2	4	1	3	2	0	0		4	32	1	4	4	5	5	5	0	3	4	0	4	5	4	1	1	4	4	3	2	2	4	5	4	5
3	3	3	3	3	4	4	3	3	3	3	3	3	3	3	3	4	3	2	2	2	0	0		4	14	0	3	3	3	3	3	0	4	3	0	4	4	4	1	0	4	4	4	4	4
3	4	3	4	4	4	4	3	4	4	3	5	5	5	4	4	6	3	3	4	3	0	1		4	59	2	3	4	4	3	4	2	4	3	0	4	4	3	0	0	4	3	3	4	3
5	5	5	5	5	4	5	5	3	4	5	4	4	4	4	4	7	4	2	2	2	0	0		1	42	0	5	5	5	5	3	0	4	3	0	4	4	4	1	0	4	4	4	4	5
4	4	4	4	4	4	3	3	3	3	3	3	3	3	3	3	3	4	1	1	1	0	1	0	4	75	0	5	5	5	5	5	0	4	4	0	4	4	4	1	0	4	4	4	4	4	4	4	4	4
4	5	5	5	4	5	5	5	4	4	5	4	4	3	4	4	7	4	2	2	3	0	0		1	52	0	4	4	4	4	4	0	5	4	0	5	4	4	1	1	5	5	4	5	5
5	4	4	4	4	4	5	5	2	1	3	2	2	2	4	4	6	4	2	2	2	0	0		4	23	0	4	3	4	5	4	0	4	4	0	4	4	4	1	1	4	4	4	4	4	3	3	3	3
4	3	3	5	4	5	5	5	1	4	5	3	3	3	4	4	2	5	3	3	3	0	1	0	1	75	1	4	4	5	4	5	0	5	5	0	4	4	5	1	1	3	3	4	4	5
4	4	5	4	4	4	5	5	3	3	3	3	3	3	3	3	2	5	2	2	2	0	0		4	40	0	3	3	3	3	2	0	5	5	0	5	4	3	1	0	5	5	5	5	4	4	4	5	5
5	5	5	5	5	5	5	4	3	4	4	4	4	4	5	4	6	5	1	3	1	0	1	0	4	88	0	5	5	5	5	5	0	5	5	0	5	5	5	1	0	4	4	4	4	4	5	5	5	5
4	5	5	5	5	5	4	4	2	3	5	4	3	4	4	4	6	4	3	2	3	0	1	0	4	58	0	3	4	5	5	4	0	3	5	1	4	5	5	1	0	4	5	3	4	4	4	5	4	5
2	3	4	4	3	4	5	4	2	4	4	2	2	2	4	4	9	4	3	3	3	0	0		4	84	0	2	3	3	3	4	0	3	4	0	3	3	4	1	0	2	3	2	3	3	3	4	3	3
3	4	4	4	4	4	4	2	2	3	4	3	2	3	4	3	5	3	3	3	4	0	1	0	1	75	0	1	1	1	1	1	0	5	4	0	3	3	3	1	0	4	4	4	3	4
4	5	5	3	4	2	5	5	4	4	5	2	2	3	5	4	8	5	2	1	3	0	1	0	3	30	0	2	4	3	4	1	0	4	5	0	3	4	4	1	1	3	3	1	2	5	4	5	4	5
5	5	5	5	5	5	2	2	4	4	4	4	4	4	4	4	8	4	3	2	3	1	1	0	1	49	0	3	4	4	4	5	0	4	4	1	4	4	4	1	1	4	4	4	4	4
4	5	5	5	4	5	5	4	3	4	4	3	3	3	4	4	6	3	1	2	3	1	0		1	34	0	3	4	4	4	3	0	4	4	1	4	4	3	1	0	4	4	3	3	3	3	3	3	3
4	5	4	1	3	5	4	5	2	4	4	4	3	3	5	4	8	4	3	3	4	0	1	0	1	60	0	3	4	5	5	4	2	4	4	2	3	3	4	1	1	4	4	5	4	4
4	4	5	5	4	5	3	3	1	1	3	3	3	3	3	3	0	4	1	1	1	0	0		4	58	0	3	3	4	4	4	0	3	3	0	3	3	3	1	0	3	3	4	4	3	3	3	3	3
5	5	5	5	5	5	5	5	5	5	5	5	5	5	5	5	6	4	2	2	2	0	0		4	40	0	5	5	5	5	5	0	4	4	0	4	4	4	1	0	5	5	5	5	5
4	4	4	4	4	4	4	4	4	4	4	4	4	4	4	4	2	5	3	1	4	0	0		3	75	0	4	4	4	4	4	0	4	3	0	4	3	3	1	1	4	3	3	3	3
4	4	3	5	4	5	5	4	2	4	4	4	4	3	4	4	7	4	2	1	2	0	0		4	70	0	2	2	3	3	4	0	3	2	0	3	3	3	1	0	3	3	3	3	4	3	4	3	4
4	4	4	3	3	5	5	4	2	3	3	3	3	3	4	3	6	3	3	3	2	0	0		4	58	0	4	4	3	3	5	0	3	4	0	4	4	3	1	0	3	3	3	3	3
5	5	5	5	5	5	3	2	3	3	4	3	3	3	5	5	2	4	1	1	1	0	1	0	4	85	0	3	5	5	5	5	0	4	5	0	4	4	5	0	0	4	5	4	4	5	4	5	4	5
3	4	4	5	3	5	4	4	4	4	5	3	2	4	4	4	4	2	3	1	4	0	0		4	12	0	2	4	5	3	5	0	3	3	1	3	3	3	1	1	4	4	2	2	4	3	4	3	4
4	4	4	4	4	4	4	4	3	4	4	4	4	4	4	4	5	4	2	2	3	0	0		1	51	0	4	4	4	4	4	0	4	4	1	3	3	4	1	0	3	3	3	3	4
3	4	4	5	3	1	5	5	3	5	4	3	3	5	4	4	0	4	1	1	2	1	1	0	3	75	0	3	4	5	3	1	0	3	3	1	3	3	3	1	1	3	3	3	3	1	1	1	1	1
5	5	5	5	5	5	5	5	1	2	3	1	1	1	5	5	5	5	1	1	1	0	0		4	38	0	5	5	5	5	5	0	5	5	0	5	5	5	1	1	5	5	5	5	5
4	5	5	5	4	5	4	3	1	2	4	2	2	2	4	4	3	5	2	1	2	0	0		4	60	0	2	4	4	5	5	0	4	3	0	4	3	3	1	1	4	3	3	3	2
5	5	5	5	5	5	4	4	1	2	4	4	3	3	5	5	6	4	3	2	3	0	1	0	4	75	0	3	4	3	3	4	0	4	4	0	4	4	4	1	1	5	5	4	4	3	4	5	4	4
5	5	5	5	5	5	5	4	2	3	3	3	3	2	4	4	1	4	2	1	1	0	0		4	51	0	3	4	5	5	5	0	3	3	0	3	3	4	2	0	3	3	3	3	3	4	4	3	4
5	5	5	5	5	5	5	3	4	4	4	3	2	4	4	4	2	5	1	1	2	0	0		4	24	0	5	5	5	5	5	0	5	5	0	5	5	5	1	0	5	5	5	5	4
4	4	4	3	3	5	5	5	1	1	4	1	1	1	5	5	3	3	3	3	3	0	0		4	24	0	5	5	5	5	5	0	3	3	0	3	3	3	1	1	3	3	3	5	5	4	4	4	4
5	5	5	5	5	5	4	4	3	3	5	3	4	3	5	4	3	5	1	1	1	0	1	0	4	58	0	5	3	2	2	4	0	5	4	0	5	4	4	1	1	5	4	3	3	4	5	4	5	4
4	4	4	4	4	4	4	4	3	3	4	3	3	3	4	4	1	3	1	1	1	0	0		4	51	0	3	3	3	3	3	0	4	4	0	4	4	4	1	1	4	4	4	4	4
5	5	5	5	5	3	5	4	4	4	4	4	4	4	4	4	7	4	1	3	3	0	0		1	50	0	4	4	5	5	3	2	4	3	2	3	3	2	1	1	3	3	2	2	2
4	4	4	4	4	4	5	2	3	4	4	4	3	3	5	5	5	3	1	1	2	0	0		1	76	0	3	4	4	4	5	0	3	4	0	3	3	4	1	0	3	4	2	3	3	4	4	4	4
4	4	4	4	4	3	3	3	4	4	4	4	4	4	4	4	2	4	1	1	1	0	0		4	79	0	3	3	3	3	2	0	3	3	0	3	3	3	1	0	3	3	2	4	3
5	5	5	5	5	5	2	4	4	5	5	5	5	5	4	4	8	4	3	4	4	0	0		4	75	1	4	5	4	5	5	0	4	5	0	5	5	5	1	1	5	5	5	5	5	5	5	5	5
4	5	5	4	4	5	4	3	2	3	4	4	4	3	4	4	7	5	1	1	1	0	0		4	70	0	3	2	1	2	3	0	3	3	0	4	4	4	1	0	3	3	3	3	4
4	5	5	3	4	5	4	4	1	4	5	4	4	4	4	4	5	5	1	2	3	0	0		1	30	0	2	3	2	4	4	0	4	4	0	3	3	3	1	1	3	3	2	2	5	4	4	4	4
5	5	5	5	4	5	4	3	4	3	4	3	2	3	4	4	6	5	3	3	3	0	1	0	1	70	2	3	4	5	3	4	0	3	3	0	4	4	5	1	0	5	5	5	5	5	3	3	4	4
5	5	5	5	5	5	5	4	4	5	4	5	4	4	5	4	10	5	4	4	3	1	1	1	3	100	1	5	5	4	4	5	0	5	4	0	5	5	5	0	1	5	5	4	5	5
5	4	4	4	5	4	5	5	3	5	5	5	4	5	5	5	6	4	2	2	3	0	0		4	41	0	5	3	3	4	3	0	5	5	2	5	4	4	1	1	4	4	4	4	3	4	4	4	4
5	5	5	5	5	5	4	4	5	5	5	5	5	5	5	5	2	5	1	2	3	1	1	0	4	77	0	2	5	5	5	5	0	5	5	0	5	5	5	1	0	2	1	1	1	1	4	4	4	5
2	5	5	5	4	5	4	5	5	3	5	3	3	4	4	4	3	5	1	1	3	0	0		1	35	0	3	4	3	3	4	0	3	3	0	3	3	3	1	1	3	3	3	3	5
5	4	5	5	5	5	5	5	4	4	3	3	3	4	3	3	4	2	3	1	4	0	0		1	37	2	3	5	5	5	5	0	3	3	0	3	3	3	1	1	3	2	3	3	3	3	3	3	3
5	5	5	5	5	4	5	5	5	5	5	5	5	5	5	5	6	4	1	1	3	0	0		4	75	0	4	4	4	4	5	0	4	4	0	4	3	3	1	1	4	3	3	3	3	5	5	4	4
4	5	1	3	2	2	3	2	5	4	1	4	3	2	3	1	5	2	2	3	2	1	1		2	22	0	2	2	3	4	1	1	3	3	0	3	1	4	1	1	5	1	3	3	5
5	5	5	5	5	5	5	5	3	3	3	3	3	3	3	3	0	4	1	1	1	0	0		4	49	0	5	5	5	5	5	0	5	5	0	5	5	5	1	1	5	5	5	5	5
4	5	5	4	4	5	5	3	4	4	4	4	4	4	4	4	0	5	1	1	1	0	0		4	49	0	4	4	4	4	4	0	4	4	0	4	4	4	1	0	4	4	3	3	3	4	4	4	4
4	4	4	4	4	4	4	5	4	4	4	3	3	4	4	5	6	4	3	3	4	0	0		1	48	0	3	3	4	3	3	0	3	3	0	3	3	3	1	0	3	3	3	3	3
5	5	5	5	5	5	5	5	5	5	5	5	5	5	5	5	0	5	3	1	4	0	0		4	25	0	5	5	5	5	5	0	5	4	0	5	5	5	1	1	5	5	5	5	5
5	4	4	5	4	5	5	4	4	3	4	3	2	2	4	4	7	4	2	3	3	0	0		1	60	0	5	4	5	5	5	0	4	4	2	3	4	4	1	1	4	4	3	4	4	5	4	4	3
5	5	5	5	5	5	5	5	2	3	4	3	2	3	4	4	2	4	1	1	1	0	0		4	75	0	4	5	5	4	5	0	3	3	2	3	3	4	1	0	3	3	3	3	4
4	4	4	5	4	5	5	5	2	2	3	3	2	2	4	5	9	5	4	4	4	1	1	1	1	78	1	4	4	5	5	5	1	5	3	1	5	3	3	1	1	4	4	3	3	3
4	4	5	5	5	5	4	5	1	3	4	3	3	2	5	5	3	4	3	4	3	1	1	0	4	65	0	4	4	3	3	5	0	5	4	0	4	3	3	1	1	5	4	4	3	4	3	3	4	4
4	4	4	4	4	4	3	3	3	3	3	3	3	3	3	3	2	5	1	1	1	0	0		4	40	0	3	3	3	3	3	0	4	4	0	4	4	4	1	1	3	3	3	3	3	3	3	3	3
4	4	4	4	4	4	5	4	4	3	4	3	3	4	3	4	2	4	1	1	1	0	0		4	60	0	3	3	4	3	4	0	2	2	0	3	2	2	1	0	3	3	3	3	3	2	3	3	2
4	5	5	3	4	5	4	5	3	4	4	3	3	3	3	3	5	5	1	1	2	0	0		4	72	0	3	3	4	3	4	0	4	3	0	4	3	3	1	0	4	3	4	4	4
1	2	2	2	2	4	3	3	1	1	3	3	3	1	4	4	0	5	1	1	1	0	0		4	18	0	3	3	3	3	4	0	3	3	0	3	3	3	1	0	3	3	3	3	4
5	5	5	5	5	5	5	5	4	4	5	4	4	4	5	5	5	5	1	1	4	0	0		4	50	0	4	5	5	5	3	0	5	5	0	5	5	5	1	1	4	4	4	3	4
2	4	5	3	4	5	5	4	3	4	4	4	3	4	4	4	7	4	3	3	4	0	1	0	4	25	0	3	4	4	4	5	0	4	4	0	3	4	4	1	1	4	4	4	4	4	3	4	4	3
4	4	3	2	5	1	5	4	4	3	4	5	5	3	3	2	8	4	2	4	3	0	0		1	28	1	5	4	3	5	1	1	2	2	1	5	2	2	1	1	4	5	4	1	5
4	4	5	3	4	4	4	4	2	3	4	3	3	3	4	5	7	5	3	3	3	1	0		4	60	2	3	5	4	5	4	0	4	3	0	3	3	2	1	0	3	4	2	3	2	4	2	3	2
5	5	5	5	5	5	5	5	1	4	5	4	5	4	5	5	10	5	3	2	4	0	1	0	3	49	0	5	5	5	5	5	0	5	5	1	5	5	5	1	0	5	5	5	5	5
3	5	5	5	3	5	5	3	1	1	1	1	1	1	3	3	5	2	4	1	4	0	0		1	70	0	1	3	4	4	5	0	4	4	0	4	4	4	1	1	3	3	4	4	5	4	4	4	4
4	4	4	4	4	4	4	4	4	4	4	4	4	4	4	4	7	2	2	2	2	0	0		4	39	0	3	3	3	3	3	0	4	4	0	4	4	4	1	0	3	3	3	3	3	4	4	3	3
2	3	2	4	4	5	3	4	1	2	3	1	1	1	4	5	4	2	3	2	3	0	1	1	1	56	1	4	4	5	5	5	0	4	3	1	4	5	5	1	0	3	4	3	5	4	4	5	3	5
5	5	5	5	5	5	5	4	2	3	3	3	3	3	4	4	3	4	1	2	2	0	0		4	24	0	4	4	4	4	4	0	4	4	1	4	4	4	1	1	4	4	4	4	4
5	5	5	5	1	5	5	5	1	4	4	3	3	3	4	4	7	2	2	2	4	0	0		4	30	0	5	5	5	5	5	0	5	5	0	3	5	5	1	0	3	4	4	4	3	5	5	5	5
5	5	5	5	5	1	5	5	5	5	5	5	5	3	3	3	5	5	1	2	4	0	0		4	35	2	5	5	5	5	1	0	3	3	0	5	5	5	1	1	3	3	4	4	5	5	3	5	5
3	2	3	4	4	4	4	4	1	2	3	4	2	2	4	4	3	4	3	2	1	1	0		4	53	1	2	3	1	3	3	0	3	3	0	3	3	3	1	0	3	3	2	2	2
3	4	4	4	4	4	5	4	2	4	4	3	3	4	3	3	6	4	2	1	2	0	0		4	87	0	4	4	4	4	4	0	4	4	0	4	4	3	1	0	4	4	4	4	3	4	4	4	4
5	5	5	5	5	5	5	5	5	5	5	5	5	5	5	5	5	5	1	1	3	0	0		1	52	0	5	5	5	5	5	0	5	5	1	5	5	5	1	1	5	5	5	5	5	5	5	5	5
5	5	5	5	5	5	5	3	2	4	5	3	3	4	4	4	6	5	1	1	3	0	1	0	4	86	0	2	3	4	2	4	0	4	3	2	5	2	2	1	0	4	2	2	3	2	4	3	4	3
5	4	4	5	5	5	5	5	4	5	3	5	3	4	4	3	9	3	3	4	4	1	1	1	1	82	1	5	4	3	4	4	0	4	4	1	4	3	4	1	1	3	4	5	5	5
4	4	4	4	4	3	3	4	4	4	4	4	4	4	4	4	7	4	4	4	4	0	0		3	25	0	5	5	5	5	4	1	3	3	1	3	3	3	1	1	4	4	4	4	4	4	4	4	4
5	5	5	5	3	5	4	3	4	3	3	3	3	3	4	5	6	4	1	4	4	0	1	0	4	15	0	4	5	5	4	5	0	4	4	0	4	4	4	1	1	3	3	3	3	5
5	5	5	5	5	5	4	4	4	4	5	5	5	5	5	5	6	4	2	1	3	0	0		1	75	0	5	5	5	5	5	0	5	5	0	5	5	4	1	1	4	4	4	4	4
5	5	5	5	5	5	4	5	2	4	5	4	4	4	5	5	9	3	3	4	4	0	1	0	3	75	1	4	4	4	4	4	0	4	4	0	4	4	4	1	1	4	4	4	4	4	4	4	4	4
4	5	5	4	4	3	3	3	3	4	4	4	4	4	4	3	6	4	2	2	3	0	1	0	4	10	0	4	4	3	3	2	0	4	4	0	3	4	3	1	0	4	4	3	3	4	4	4	4	4
5	5	5	5	5	5	5	5	1	3	4	3	3	3	4	4	0	5	1	2	1	0	0		4	84	0	5	5	5	5	5	0	4	5	0	5	5	5	1	1	5	5	5	5	5
5	5	5	5	5	5	4	4	5	5	5	3	3	5	5	5	4	4	2	1	2	0	0		2	57	0	5	5	5	5	5	0	3	3	0	3	3	3	1	1	3	3	2	2	2	4	5	4	4
2	3	3	3	3	4	4	3	2	3	3	3	3	3	4	4	1	4	2	1	1	0	0		4	50	0	3	3	3	3	3	0	3	3	0	4	4	4	1	0	3	3	3	3	3
5	5	5	5	5	5	4	3	1	3	4	4	3	3	4	3	7	3	2	1	3	0	0		1	43	2	3	3	4	3	4	0	4	4	0	4	4	4	1	1	4	3	3	4	4	4	4	4	4
4	4	4	5	4	5	3	4	2	4	4	4	4	3	4	4	6	5	1	1	2	0	0		4	60	0	4	4	5	5	5	0	4	4	0	5	5	5	1	1	4	4	3	2	2
3	4	5	5	3	5	4	3	3	4	4	4	4	3	5	4	0	5	1	1	2	0	0		1	47	0	4	4	4	4	5	0	4	4	0	4	4	4	1	0	4	4	4	3	4
5	5	5	5	5	5	5	5	3	4	5	4	4	5	5	5	2	5	2	1	2	0	0		4	80	0	3	5	5	4	5	0	5	5	0	5	5	5	1	0	5	5	5	4	5
4	4	4	4	3	5	4	4	2	3	3	3	3	3	3	3	5	5	2	1	2	0	0		4	75	0	2	2	1	3	2	0	3	3	0	4	4	4	1	1	3	3	3	2	2
3	2	3	3	2	3	4	3	3	5	4	2	3	3	3	3	4	3	3	2	2	0	0		4	38	0	3	3	3	2	3	0	1	2	0	1	2	1	1	0	1	1	2	1	2
5	5	5	5	4	5	4	3	2	3	5	5	5	4	4	4	0	5	2	1	2	0	0		4	51	0	3	2	2	3	4	0	5	5	0	5	4	4	1	0	5	4	3	4	4
4	4	4	4	4	4	4	4	1	3	3	2	2	3	4	3	2	4	2	1	2	0	0		4	70	0	3	3	4	4	4	0	5	3	0	5	3	3	1	1	5	3	2	2	4	3	3	5	3
3	5	4	3	4	5	4	4	1	1	3	3	3	2	4	3	2	4	2	2	1	0	0		4	24	0	4	4	3	4	4	0	4	3	2	4	4	4	1	1	5	4	4	4	5	5	4	5	4
3	5	5	4	5	4	4	4	2	3	4	3	3	3	4	4	6	4	1	1	2	0	1	0	4	55	0	3	3	4	4	4	0	3	3	0	3	3	3	1	1	4	3	3	4	4
3	3	3	3	3	3	3	3	2	3	4	3	3	3	3	3	1	4	1	1	1	0	0		4	76	0	2	2	2	2	2	0	2	2	0	3	3	3	1	0	2	2	2	2	2	2	2	2	2
4	4	4	4	4	4	4	3	2	3	4	3	3	3	4	4	2	5	2	1	2	0	1	0	4	91	0	4	4	4	4	4	0	3	3	0	3	3	3	1	1	3	3	3	3	3
4	3	4	4	3	4	3	3	2	3	3	3	3	3	3	3	3	5	3	1	1	0	0		4	46	0	2	2	2	3	3	0	3	3	0	3	3	3	1	1	3	4	2	3	2	3	3	3	3
4	4	4	4	4	4	4	2	2	3	4	3	3	3	4	4	8	5	1	1	3	0	0		1	87	0	3	3	4	3	4	0	4	3	0	2	2	4	1	1	2	3	3	3	4	2	3	3	3
4	5	5	4	5	5	4	3	1	5	4	3	3	3	4	4	0	5	4	3	3	0	0		1	91	0	2	4	2	5	3	0	5	5	0	5	4	4	1	0	5	4	2	2	4
4	4	4	4	4	4	4	4	2	3	4	4	2	3	4	4	6	4	1	3	3	0	1	0	3	24	2	4	4	4	4	4	0	4	4	0	4	4	4	1	0	4	4	2	2	4
5	5	5	5	5	5	4	5	5	5	5	5	5	5	5	5	8	4	1	2	3	0	0		1	39	0	2	2	2	2	2	0	3	3	0	3	3	3	1	1	3	2	2	2	3	3	3	3	3
5	5	5	5	5	5	5	5	5	4	4	3	3	3	5	3	7	4	2	2	2	0	0		4	60	0	3	4	4	4	4	0	4	5	0	5	4	5	1	1	5	5	5	5	5
5	5	5	5	5	5	4	4	2	3	4	4	3	3	4	4	6	4	2	2	2	0	0		4	39	0	3	4	3	3	3	0	3	4	0	3	3	3	1	1	4	4	3	4	4	4	4	4	4
3	4	5	3	4	4	5	4	2	4	5	5	5	3	4	4	2	4	2	1	2	0	0		4	51	0	2	4	2	4	4	0	4	4	0	4	4	4	1	0	3	3	4	4	4
5	5	5	5	5	5	4	4	1	3	3	3	3	3	3	3	0	5	1	1	1	0	0		4	14	0	4	4	4	4	4	0	4	4	0	4	4	4	1	0	4	4	4	4	4	3	3	3	3
5	5	5	5	5	5	3	3	1	2	2	2	2	2	2	2	1	5	1	1	1	0	0		4	48	0	5	5	3	3	3	0	2	2	0	3	3	3	1	0	4	4	3	3	3
5	5	5	5	5	1	5	5	1	4	4	2	4	3	4	4	3	5	1	3	2	0	0		4	70	0	4	5	5	5	1	0	4	4	0	5	5	5	1	0	5	5	5	5	5	4	4	4	4
5	5	5	5	5	5	2	2	4	4	4	4	3	4	4	4	5	4	3	3	3	0	0		4	51	2	3	3	3	3	2	0	3	3	0	3	3	3	1	0	3	3	3	3	2
3	3	3	3	3	5	4	3	3	3	3	3	3	3	3	3	1	4	1	1	2	0	0		4	90	0	2	2	2	2	3	0	3	2	0	3	2	2	1	0	3	2	2	2	2
5	5	5	5	5	5	5	5	2	5	5	5	5	3	4	4	2	5	1	1	1	0	0		4	27	0	5	5	5	5	5	0	5	5	0	5	5	5	1	1	5	5	5	5	5	5	5	5	5
3	4	3	4	3	4	3	3	1	2	3	4	3	3	4	4	3	4	2	2	2	0	0		4	59	0	3	3	4	3	4	0	3	3	0	3	3	3	1	0	3	3	4	3	3	3	3	3	3
4	3	3	5	4	5	4	4	2	4	4	4	3	4	4	4	8	5	2	1	2	0	1	0	4	78	0	4	3	2	4	5	0	3	3	0	4	4	4	1	0	2	3	2	3	2
5	4	5	5	4	5	5	4	4	5	5	5	5	4	5	5	8	4	2	2	3	0	1	0	1	45	0	3	4	5	4	5	0	4	4	0	4	4	4	1	1	4	4	3	5	5	4	4	4	4
5	5	5	5	5	5	5	5	2	3	4	3	4	4	5	4	7	5	3	1	2	0	0		1	88	0	5	5	5	5	5	0	4	4	0	4	4	4	1	1	3	4	4	4	3
4	4	4	4	4	4	4	4	4	4	4	4	4	4	4	4	2	4	2	2	2	0	0		4	71	0	4	4	4	4	4	0	2	2	0	3	3	3	1	1	3	3	3	4	4
4	4	4	4	4	1	4	4	4	4	5	4	4	4	4	4	6	3	4	4	4	1	0		1	77	0	3	3	3	3	1	0	4	4	0	4	3	4	1	0	3	2	3	3	3	4	4	4	4
4	5	5	5	3	5	5	5	3	5	5	5	4	4	5	5	3	5	1	2	3	0	1	0	1	30	0	2	3	5	5	5	0	4	3	0	3	3	3	1	1	3	3	2	2	5	5	5	4	3
5	5	5	3	5	5	4	4	5	5	5	5	5	5	5	5	6	5	2	1	4	0	0		4	76	0	3	5	4	5	5	0	5	4	0	5	5	3	1	1	4	4	4	4	4	4	4	4	4
5	5	5	5	5	5	5	4	5	5	5	5	5	5	5	5	6	4	2	1	3	0	0		4	76	0	3	4	2	2	1	0	4	4	0	4	4	4	1	1	4	4	4	4	4	3	3	3	3
4	4	4	4	4	5	5	4	3	5	4	4	4	3	3	3	6	2	4	2	3	0	0		1	28	1	3	3	2	2	3	0	5	5	0	5	5	5	1	0	3	3	2	2	4
5	5	5	5	5	4	4	3	3	4	5	4	3	3	4	4	6	4	1	1	2	0	0		1	65	0	5	5	5	5	4	0	5	5	0	3	4	5	1	0	3	3	4	3	5	4	4	5	5
5	4	3	5	5	5	3	4	1	3	3	3	2	3	4	4	2	5	1	2	3	0	0		4	76	2	3	5	5	4	5	0	5	2	0	5	3	2	1	0	5	4	4	3	3
5	5	5	5	5	5	5	4	2	4	5	3	3	3	5	5	7	5	4	1	3	0	1		1	38	0	4	5	5	5	5	0	5	3	0	5	5	4	1	0	5	4	4	3	5
4	4	4	4	4	5	2	2	3	3	3	3	3	3	3	3	5	3	1	2	3	0	0		1	50	0	2	2	2	2	2	0	2	2	0	2	2	2	1	0	2	2	2	2	2	3	3	3	3
3	3	4	4	3	5	4	4	2	3	4	3	3	3	4	4	2	4	2	1	2	0	0		4	92	0	2	3	3	2	4	0	2	2	0	3	3	3	1	0	2	3	2	2	4
5	5	5	5	5	4	5	4	5	5	5	5	5	5	5	5	6	5	3	2	4	1	1	0	3	46	2	5	5	5	5	5	2	3	3	0	4	3	3	1	1	3	3	2	2	2
5	5	5	5	5	5	5	5	3	3	4	4	3	3	4	4	7	4	1	2	3	2	0		4	50	2	5	5	5	5	5	0	4	4	0	3	4	4	1	0	4	4	4	4	4
3	3	3	3	3	3	4	1	3	3	4	4	2	3	4	4	3	5	1	1	2	0	1	0	1	68	0	2	2	2	1	1	0	3	3	0	2	2	2	1	1	3	2	2	2	3	2	2	2	2
4	4	4	4	4	4	2	3	4	4	4	4	4	4	4	4	1	4	1	1	3	0	0		4	49	0	3	3	4	4	4	0	4	4	0	3	3	3	1	1	3	3	3	3	3
5	5	5	5	5	5	5	4	5	5	5	5	5	5	5	5	0	5	1	1	1	0	0		4	25	0	5	4	3	5	5	0	4	5	1	5	5	5	1	0	5	5	5	5	5	5	5	5	5
5	5	5	5	5	5	4	4	2	5	5	5	4	5	5	5	9	5	1	3	3	0	1	0	3	50	0	3	3	4	4	5	0	4	4	0	2	2	4	1	1	3	3	2	4	3	2	4	3	4
4	5	5	5	4	3	4	4	3	4	4	4	4	4	4	4	6	4	2	3	3	1	0		1	64	1	3	4	4	3	4	0	3	4	1	3	4	2	1	1	3	4	4	4	2
5	5	5	5	5	5	5	3	3	3	3	3	3	3	3	3	4	5	1	1	3	0	0		4	25	0	5	5	5	5	3	0	4	4	0	4	4	4	1	0	4	4	4	4	4	4	4	4	4
5	4	4	5	4	4	4	4	3	3	4	3	3	3	3	3	2	4	1	2	2	0	0		4	80	0	3	3	4	4	3	0	3	5	0	3	3	3	1	0	3	3	4	4	3
3	4	4	5	3	5	4	3	3	3	4	3	3	3	4	4	5	5	2	3	3	0	0		1	15	0	3	3	5	4	5	0	4	4	0	4	4	5	1	0	5	5	5	5	5
4	4	4	4	4	5	3	4	3	4	4	4	4	3	4	4	8	3	2	2	2	0	0		2	80	0	3	3	3	3	4	2	3	3	0	4	3	3	1	1	4	3	3	3	3	3	3	3	3
3	4	4	4	3	4	3	4	2	3	4	3	4	4	4	4	2	4	2	1	4	0	1	0	3	15	0	3	5	4	3	2	0	4	4	0	4	4	4	1	0	3	3	3	3	3	2	3	2	3
5	5	5	5	5	5	4	2	2	2	4	3	3	2	4	4	5	5	1	1	1	0	1	0	3	77	0	3	3	3	3	3	0	4	4	0	3	3	3	1	1	3	3	3	3	3
5	5	5	5	4	5	5	4	3	3	4	5	5	3	5	5	10	4	2	2	2	0	1	0	1	24	1	4	5	5	5	4	0	4	4	0	5	4	5	1	1	4	5	3	3	5
4	4	4	4	3	4	4	4	2	2	2	2	2	3	3	3	4	4	2	1	3	0	0		4	44	0	2	2	3	3	4	0	2	3	0	2	2	3	1	0	2	2	2	3	3	2	2	2	2
3	4	4	4	3	4	1	1	4	4	4	4	4	4	4	4	3	5	3	2	3	0	1	0	1	45	0	3	4	4	4	4	0	4	4	0	4	4	4	1	1	4	3	3	4	4
5	3	5	5	4	5	5	5	1	2	4	2	1	1	5	3	7	1	4	4	4	0	0		4	39	0	3	4	4	5	5	0	2	2	0	3	5	4	0	0	5	5	3	5	2
5	5	5	5	5	1	5	5	5	5	5	5	5	5	5	5	5	4	1	1	2	0	0		3	39	1	5	5	5	5	1	0	5	5	0	4	5	2	1	1	4	4	4	4	4
4	4	4	5	4	5	4	4	1	3	4	3	3	3	5	5	6	5	2	1	3	0	1	0	4	50	1	4	4	5	5	5	2	5	5	2	5	5	5	1	1	5	5	5	5	5
5	5	5	5	5	5	4	4	3	4	4	4	4	4	4	4	3	4	1	1	2	0	0		4	58	0	3	3	4	4	4	0	3	3	0	3	3	3	1	0	2	3	3	3	4
1	4	4	5	2	4	4	3	4	5	5	5	4	4	5	5	8	4	3	3	3	0	1	0	1	51	0	4	4	5	4	4	0	3	3	0	3	4	4	1	1	4	4	4	3	4	4	4	4	4
5	5	5	5	5	5	4	3	4	3	4	2	2	3	4	4	5	3	3	3	3	0	0		1	74	2	4	4	4	4	5	2	3	3	2	4	3	4	1	0	4	3	2	1	2
5	5	5	5	5	5	5	5	4	4	5	4	4	5	5	5	10	5	1	1	1	0	1	0	1	23	0	5	5	5	5	5	0	5	5	0	5	5	5	1	0	5	5	5	5	5	5	5	5	5
4	5	5	3	4	5	4	5	1	4	4	5	4	4	5	5	8	5	1	3	2	0	1	0	4	25	0	4	5	5	5	5	0	4	4	0	5	4	5	1	1	5	5	5	5	5
4	4	4	4	3	5	4	4	2	3	4	4	4	3	4	4	3	4	1	1	1	0	0		4	80	2	2	3	3	3	3	0	3	4	1	4	4	4	1	1	3	3	2	2	3	4	4	4	4
5	5	4	5	3	5	4	1	4	5	5	5	3	3	3	4	7	5	3	3	4	1	1	0	3	69	1	3	4	5	5	4	0	4	4	0	3	4	3	1	1	3	3	4	3	4
4	5	5	5	5	5	4	5	2	4	4	3	3	5	4	3	8	4	1	2	1	0	1	0	4	48	0	5	5	5	5	5	0	4	4	0	4	4	4	1	0	3	4	4	4	4
5	5	4	5	5	5	4	4	2	3	4	3	3	3	5	4	7	5	1	2	2	0	1	0	4	50	0	4	5	5	5	5	0	4	4	0	4	4	4	1	0	4	4	3	4	4	4	4	4	4
5	5	5	5	5	5	3	3	1	5	5	5	5	5	5	5	5	3	4	4	4	0	1	0	1	74	2	1	3	2	4	3	1	3	3	1	3	3	3	1	1	5	3	2	2	2	2	2	2	2
5	5	5	5	5	5	4	4	1	3	4	4	5	3	4	5	5	3	1	1	3	0	0		1	34	0	4	5	5	5	5	0	5	5	1	4	4	4	1	0	4	4	4	4	5
4	4	4	5	3	5	4	5	2	3	4	3	3	3	3	3	6	4	2	3	2	0	1	0	4	70	0	4	4	4	5	5	0	5	4	0	4	4	3	1	1	4	3	3	5	2	4	3	4	4
3	4	4	4	3	4	4	4	4	5	5	4	4	5	5	4	7	5	3	2	3	0	1	0	1	35	0	4	4	4	3	4	0	4	4	0	4	3	4	1	0	2	3	3	4	3	4	4	3	4
5	5	5	5	4	3	5	4	4	4	4	4	4	4	3	3	5	4	1	2	3	0	0		1	65	2	3	4	4	3	3	0	4	4	0	4	4	4	1	0	4	4	4	3	4	4	5	4	5
5	4	4	5	4	4	5	5	2	4	5	4	4	4	3	3	4	5	1	1	3	0	0		4	33	0	4	5	5	4	2	0	5	4	0	5	4	4	1	0	5	4	3	2	2
5	5	5	5	4	4	4	5	3	4	5	4	4	4	5	3	9	4	3	3	3	0	1	0	1	31	1	4	5	5	5	5	0	5	5	1	5	4	5	1	0	5	4	5	5	5
4	5	5	4	4	5	4	5	1	2	4	1	1	1	4	5	10	5	1	2	2	0	0		4	79	0	4	4	4	4	4	0	5	4	0	5	5	5	1	1	5	5	5	5	5
5	5	5	5	5	5	5	3	1	4	4	4	4	4	4	4	5	5	1	1	3	0	0		4	91	0	3	3	3	3	3	0	5	5	0	5	5	5	1	0	5	5	5	5	5	5	5	5	5
5	5	5	5	5	5	4	4	1	2	3	2	2	2	4	4	0	4	3	4	4	0	0		4	65	0	4	4	4	4	4	0	4	4	0	4	4	4	1	1	4	4	4	4	4
5	5	5	5	5	5	1	2	4	4	4	4	4	4	4	5	8	4	4	4	4	0	1	0	3	30	0	5	5	5	5	5	0	4	4	0	4	3	3	1	1	3	2	2	4	3
4	5	5	5	4	5	4	3	1	2	4	2	2	2	4	2	3	4	1	1	1	0	1	0	1	61	0	3	4	4	5	5	0	3	3	0	4	4	4	1	1	5	5	5	5	5
5	5	5	5	5	5	5	5	2	1	4	2	1	2	5	5	10	5	4	4	3	0	1	0	1	9	1	4	5	5	5	4	0	5	5	1	5	5	5	1	1	5	5	5	4	5
5	5	4	5	4	5	4	5	3	3	4	3	3	3	4	4	6	4	1	1	3	0	1	0	1	59	0	3	4	5	3	4	0	3	3	0	3	4	4	1	0	3	4	4	5	5	4	5	4	5
5	5	5	5	5	5	5	4	3	5	5	5	5	5	5	5	4	4	3	2	3	0	1	0	4	33	0	5	5	5	5	5	0	4	4	0	5	5	5	1	1	5	5	5	5	5	5	5	5	5
5	4	4	5	5	5	5	5	2	3	5	1	1	1	4	4	2	4	1	1	3	0	1	0	1	50	2	4	4	5	5	5	0	4	4	0	3	4	4	1	0	4	3	4	4	4
1	1	1	1	1	5	1	1	4	4	4	4	4	4	4	4	6	4	3	4	3	0	0		4	89	0	1	2	2	3	4	0	2	2	0	4	3	2	1	0	2	1	2	2	2
5	5	5	5	5	5	4	4	2	4	4	4	4	4	4	4	6	5	1	1	3	0	0		1	25	0	3	4	5	5	5	0	5	3	0	5	3	3	1	0	5	4	4	3	3	5	3	5	4
4	5	5	5	4	3	5	5	5	4	4	4	4	5	4	4	2	5	3	3	3	0	0		4	14	0	3	4	3	3	2	0	5	4	0	4	4	4	1	0	4	4	4	4	5	4	4	4	4
4	4	4	4	4	3	4	4	2	3	4	2	2	4	2	1	3	5	1	2	3	0	0		1	16	0	2	4	3	4	4	0	3	2	0	3	3	3	1	0	2	3	3	3	4	3	4	3	4
5	5	5	5	5	5	4	4	3	3	3	3	3	3	3	3	2	5	1	2	2	0	0		1	30	0	5	5	5	5	5	0	4	4	0	4	4	4	1	0	5	5	5	5	5
2	4	4	4	1	5	4	5	5	4	4	4	4	4	4	4	8	3	4	3	3	0	1	0	4	79	0	2	3	1	2	1	0	1	2	0	2	1	2	0	0	3	2	2	2	2
5	5	5	5	5	5	5	5	5	5	5	5	5	5	5	5	9	2	4	3	4	0	0		3	66	1	5	5	5	5	5	0	5	5	1	5	5	5	1	1	5	5	5	5	5
4	4	5	5	4	5	4	2	4	5	5	4	2	4	4	5	10	5	2	1	4	0	1	0	4	41	1	4	4	2	4	5	0	5	4	1	4	3	5	1	1	4	4	5	5	5
3	3	4	4	4	5	4	4	2	3	4	3	3	3	4	4	7	2	1	2	2	0	1	0	1	37	0	4	4	3	4	5	0	4	4	0	4	3	3	0	0	3	3	2	4	3	3	4	4	3
4	5	5	4	4	5	5	4	1	1	1	3	3	2	5	4	8	3	1	2	3	0	1	0	4	23	0	3	4	4	5	5	0	4	4	0	3	3	4	1	1	4	4	5	5	5
5	5	5	5	5	5	4	4	4	4	4	4	4	4	4	4	1	2	1	1	1	0	1	0	4	49	1	3	4	5	5	5	0	4	4	1	2	2	2	1	1	4	4	2	2	2
4	3	3	5	2	5	4	3	2	4	5	5	5	2	4	4	4	4	1	2	3	0	1	0	3	70	0	2	2	1	2	1	0	3	3	0	3	3	4	1	0	3	2	4	3	4
5	5	5	5	5	4	5	4	4	4	4	4	4	4	4	4	4	4	2	1	2	0	0		4	80	1	3	4	4	4	4	0	4	3	0	3	4	3	0	0	3	3	3	3	3	3	3	3	3
3	5	5	5	2	5	4	3	2	4	5	4	4	4	4	4	3	5	1	1	3	0	0		4	90	0	4	5	5	5	5	0	5	4	0	5	5	5	1	0	5	5	5	5	5
5	5	5	5	5	5	4	4	3	5	5	4	4	5	5	5	9	5	1	2	3	0	0		4	65	0	4	4	4	4	4	0	5	5	1	5	5	5	1	0	4	4	4	4	4	5	5	4	4
5	5	5	5	5	3	5	5	1	5	4	3	5	5	5	5	6	3	4	3	3	0	0		2	79	0	5	5	5	5	4	0	4	4	0	3	3	3	0	0	4	5	5	5	5	5	5	5	5
4	4	4	4	4	4	4	4	2	3	4	3	3	3	3	3	7	4	1	3	3	0	0		3	53	0	2	3	4	3	5	0	3	3	0	3	3	3	1	1	3	4	3	3	5
3	3	3	4	3	3	3	1	3	4	4	4	4	4	4	4	1	5	1	1	2	0	0		4	88	0	1	1	1	1	1	0	2	2	2	2	2	3	1	1	3	3	3	3	3	1	1	1	1
4	4	5	4	4	5	3	3	2	3	3	3	2	3	4	4	7	4	1	2	2	0	1	0	1	70	0	2	3	3	4	5	0	5	2	0	4	2	3	1	0	4	3	3	3	4
4	4	5	4	4	5	4	4	4	4	4	4	4	4	4	4	6	5	2	1	4	0	0		1	39	2	3	4	4	5	5	0	3	3	0	3	3	3	1	1	3	4	3	4	4	3	3	3	3
4	5	5	5	5	3	5	5	1	4	4	4	4	3	5	5	7	4	2	1	4	0	0		4	33	0	4	5	5	5	4	0	3	3	2	3	3	4	1	0	2	2	4	5	5
4	5	4	5	4	5	4	4	1	5	5	4	2	4	5	5	3	4	1	2	4	0	1	0	4	43	0	5	5	5	5	5	0	4	3	0	3	3	3	1	0	1	1	1	1	1
5	5	5	5	5	5	5	5	2	4	5	4	3	4	4	3	0	4	2	3	2	0	1	0	1	19	0	3	3	5	5	5	0	5	5	0	4	4	4	1	1	5	4	4	4	4	4	4	5	5
3	3	3	3	3	4	4	3	2	2	4	2	2	2	4	4	5	4	2	2	2	0	1	0	4	80	2	2	3	3	4	4	0	4	4	0	4	4	4	1	1	4	4	4	4	4	4	4	4	4
3	2	2	4	2	4	5	4	2	3	4	4	4	5	2	3	3	4	2	4	2	0	0		1	42	2	2	4	4	5	5	0	5	3	0	5	3	4	1	0	4	3	2	4	2
5	5	5	5	5	5	5	5	3	3	4	3	3	3	3	3	6	4	2	1	3	0	0		4	40	0	3	3	4	4	4	0	5	4	0	5	3	4	1	1	4	3	3	3	4
5	5	5	5	5	5	5	5	1	5	5	5	5	5	5	5	10	5	4	4	4	1	1	0	4	100	0	1	1	1	1	1	0	2	2	0	2	2	2	1	0	2	2	2	2	2	1	1	1	1
5	5	5	5	5	5	5	5	1	1	3	1	1	1	1	1	0	1	1	1	1	0	0		1	13	0	5	5	3	5	5	0	5	5	0	5	5	5	1	0	5	5	5	5	5
5	5	5	5	5	5	4	4	2	4	4	4	4	3	5	5	4	4	1	2	2	0	1	0	4	40	0	4	4	5	4	4	0	5	5	0	5	4	4	1	1	5	4	4	4	4	4	4	5	4
3	4	4	4	4	5	4	5	2	2	3	2	2	2	3	3	0	5	2	1	3	0	0		3	37	0	3	3	4	4	4	0	3	3	0	3	3	4	1	1	3	3	3	3	4	4	4	4	4
2	3	5	5	3	5	5	4	5	5	4	3	3	2	4	4	6	5	1	2	4	0	0		1	65	0	3	3	4	4	4	0	3	4	0	3	3	3	1	0	3	4	4	2	3
4	4	5	4	4	5	5	4	1	2	3	2	2	2	3	3	1	5	1	1	1	0	0		4	40	0	4	4	4	4	5	0	3	3	0	4	4	4	1	0	4	3	3	4	4
5	5	5	5	5	5	4	5	4	3	5	3	3	4	3	3	3	5	1	1	2	0	0		3	50	0	2	2	2	2	2	0	3	3	0	3	3	3	1	1	3	3	3	3	3
3	4	5	4	4	5	2	3	3	3	4	3	3	3	5	4	6	5	3	4	1	0	1	0	1	75	0	2	4	4	4	5	0	4	3	0	4	4	3	1	0	4	4	3	2	2
4	4	3	4	5	5	5	4	4	4	4	4	4	4	4	4	2	3	2	1	3	0	1	0	4	25	0	3	3	3	5	5	0	5	5	0	5	5	5	1	1	5	5	5	2	2	3	3	3	3
4	4	3	5	5	5	1	3	3	4	4	5	3	3	4	4	5	3	2	2	2	1	0		1	42	0	1	1	1	1	1	0	2	2	0	2	2	2	1	1	2	2	2	2	2	1	1	1	1
5	5	5	5	4	5	5	3	2	2	5	2	3	3	5	5	6	5	1	4	3	0	0		4	71	2	4	5	5	5	5	0	3	3	0	4	4	4	1	1	5	5	5	5	5	4	4	4	3
3	5	5	4	5	5	4	4	2	4	5	4	4	4	5	5	2	5	1	1	3	0	1	0	1	24	0	4	5	4	4	4	0	5	5	0	4	5	5	1	0	2	3	3	4	5	4	5	4	5
4	4	4	4	4	5	4	4	2	3	3	3	3	3	3	3	2	4	2	1	3	0	0		4	63	0	3	4	3	3	3	0	5	5	0	4	4	4	1	0	2	2	2	2	4
5	5	5	5	5	5	5	5	5	5	5	4	4	4	5	5	7	4	2	1	2	1	0		4	34	0	4	4	4	4	4	0	5	4	2	4	4	4	1	1	5	5	4	4	4
3	4	5	2	4	5	4	4	1	4	4	4	4	3	4	5	8	4	3	2	2	0	0		1	81	0	4	4	4	4	4	0	4	4	0	4	4	4	1	1	4	4	4	4	4	4	4	4	4
5	5	5	5	5	5	4	5	4	4	4	4	4	4	4	4	8	4	1	2	1	0	0		3	51	0	5	5	5	5	5	0	5	5	0	5	5	5	1	1	5	5	5	5	5
4	5	5	5	4	4	4	5	5	5	5	4	4	4	4	4	3	5	2	3	3	0	1	0	3	57	0	4	3	4	2	4	0	5	3	1	5	4	4	1	1	4	3	4	2	5	4	4	4	4
4	4	4	4	4	4	4	4	1	4	4	4	4	4	4	4	8	3	3	3	3	0	1	0	3	45	0	2	2	2	2	2	0	3	3	0	3	3	3	1	1	3	3	3	3	3
5	5	5	5	4	5	5	5	1	5	5	4	4	4	5	5	10	5	3	4	4	0	1	0	4	80	1	5	5	5	3	5	0	4	5	0	5	5	5	1	0	5	5	5	5	5	5	5	5	5
4	5	3	4	4	5	3	3	3	3	5	3	4	4	4	5	5	2	3	2	1	0	1	0	1	39	0	2	2	5	3	2	0	4	3	0	2	3	4	0	0	3	3	4	3	4	2	3	3	3
3	4	4	4	4	3	4	5	3	3	4	4	4	3	3	3	4	4	1	2	2	0	0		4	91	0	4	4	4	4	3	0	4	4	1	4	4	4	1	1	4	4	4	4	4
5	4	3	5	3	5	5	3	4	5	4	4	4	4	3	3	10	5	1	4	3	0	0		4	70	0	1	2	5	3	5	0	5	5	0	4	5	5	1	0	1	1	1	1	5
3	4	3	4	3	4	4	4	3	3	4	4	4	4	5	5	7	3	3	3	4	0	0		4	75	0	4	5	4	5	4	0	4	3	0	4	4	4	0	1	3	4	5	3	4	5	4	4	5
4	5	5	5	5	5	4	1	4	5	5	5	5	5	5	5	8	4	4	3	3	0	0		1	11	2	5	5	3	3	4	1	5	5	1	3	3	4	1	1	5	5	5	5	5
5	5	5	5	5	5	3	3	5	4	4	3	3	3	4	4	0	5	1	2	3	0	0		1	29	0	3	4	4	4	5	0	2	2	0	2	2	3	1	0	2	2	4	4	5
2	4	4	2	2	5	4	3	2	4	4	4	4	4	4	4	2	4	3	3	3	0	0		4	73	0	2	3	2	2	4	0	3	3	0	3	3	3	1	1	4	4	3	3	4
2	4	4	4	2	4	4	4	4	4	5	4	4	4	4	4	6	5	2	2	2	0	1	0	4	40	0	3	4	4	4	4	0	4	4	0	4	4	4	1	0	4	4	4	4	4	3	4	3	4
5	4	4	4	5	5	5	4	2	3	4	3	3	3	4	3	5	5	2	2	3	0	1	0	4	85	0	4	5	4	3	3	0	5	4	0	5	4	4	1	1	5	5	3	3	3
5	5	5	5	5	5	4	5	4	5	5	5	4	4	3	3	8	5	1	1	3	0	0		4	65	0	3	5	4	5	4	0	5	5	0	5	5	5	1	0	5	5	5	4	5
2	2	3	4	3	5	2	2	1	1	4	3	3	2	3	3	6	5	2	2	2	0	0		4	90	0	2	2	2	2	3	0	3	3	0	3	4	3	1	0	3	3	3	3	4	3	3	3	3
4	5	5	4	4	5	5	5	1	5	5	3	3	1	5	5	4	4	1	4	4	0	1	0	3	32	0	3	5	4	4	3	1	5	3	0	5	5	5	1	1	3	3	2	4	5
4	4	4	5	4	5	2	4	1	3	3	3	2	3	4	4	0	4	1	2	3	0	1	0	3	20	2	3	3	5	3	5	0	5	5	0	5	5	5	1	0	3	3	4	4	4	4	4	2	3
5	5	5	5	5	5	4	4	3	4	4	4	4	4	4	5	8	4	3	4	4	0	1	0	1	32	0	3	4	4	4	3	1	5	5	1	5	5	5	1	1	4	5	5	5	4	5	5	4	5
5	5	5	5	5	5	5	5	2	3	1	3	3	2	1	1	1	4	2	2	2	0	0		4	42	1	4	4	4	4	4	0	3	3	0	3	3	3	1	0	3	3	3	3	3
5	5	5	5	5	5	3	4	4	4	4	4	3	4	4	5	6	4	2	2	4	0	0		2	78	0	3	3	3	5	5	0	3	3	0	3	3	4	1	1	3	3	2	3	4
5	5	5	5	3	5	5	5	2	2	3	3	2	3	3	3	7	5	3	3	3	0	0		4	63	0	3	3	3	3	4	0	3	3	0	3	3	3	1	1	4	4	4	4	4	4	4	4	4
5	5	5	5	5	5	5	5	3	3	3	3	3	3	3	3	7	4	1	3	2	0	0		2	70	2	5	5	5	5	5	0	5	3	0	4	5	5	1	1	3	3	3	2	5	5	5	5	5
4	5	5	5	4	4	5	4	5	4	5	5	4	4	5	5	7	5	1	1	2	0	1	0	1	62	0	4	5	5	4	4	0	4	3	0	4	3	3	1	0	3	3	3	2	4	4	5	5	5
4	4	4	4	4	4	5	5	1	2	4	3	3	2	3	3	2	5	1	1	3	0	0		1	75	0	4	4	4	4	4	0	4	4	0	4	4	4	1	1	4	4	4	4	4	3	3	3	3
5	5	5	5	5	3	5	5	5	5	5	5	5	5	5	5	8	4	4	1	4	0	0		4	29	0	4	4	4	4	1	0	4	4	1	4	4	4	1	1	2	2	1	1	5
5	5	5	5	5	5	4	4	1	4	4	4	3	3	4	5	0	3	1	1	1	0	0		4	74	0	3	3	5	5	4	0	4	4	0	3	3	3	1	0	5	5	5	4	5	4	4	3	3
5	5	5	5	4	5	4	4	4	4	4	4	4	3	4	4	7	4	2	3	2	0	1	1	1	77	2	4	4	4	4	5	0	4	4	0	4	4	4	0	0	4	4	4	4	4
1	3	3	4	1	3	4	3	4	4	4	4	4	4	4	4	0	5	1	1	1	0	0		1	18	0	4	4	4	4	4	0	4	4	0	4	4	4	1	1	2	2	4	3	4
5	5	5	5	5	5	5	3	4	4	4	4	4	4	4	4	3	4	1	1	3	0	0		4	42	0	5	5	5	5	5	0	5	5	0	5	5	5	1	1	5	5	5	5	5	4	4	4	4
5	5	5	5	5	5	5	4	4	4	4	4	4	4	4	4	7	4	2	3	3	0	0		4	60	0	4	4	4	4	4	0	4	4	0	4	4	4	1	1	4	4	4	4	4	4	4	4	4
4	5	5	5	4	4	4	4	3	4	4	4	3	4	4	4	3	3	3	2	3	0	0		1	40	0	4	4	5	4	3	0	4	3	0	4	4	3	1	0	3	3	4	3	5
5	5	5	5	5	5	5	3	5	5	5	5	5	5	5	5	0	5	1	1	2	0	0		4	93	0	1	1	5	3	5	0	3	4	0	4	4	4	1	0	4	4	4	4	4	3	4	3	4
5	4	3	2	3	4	4	5	4	3	5	3	2	5	4	5	9	5	4	4	3	1	1	1	1	20	1	5	4	3	2	3	1	4	5	1	5	4	3	1	1	5	4	3	4	5
4	5	5	5	4	5	5	5	4	5	5	5	5	5	5	5	6	5	4	1	3	0	0		4	65	0	3	4	4	4	4	0	5	4	0	4	4	4	1	1	3	4	4	3	4	4	5	4	5
3	2	2	4	3	4	2	2	2	4	4	4	4	4	4	4	7	3	3	3	3	0	0		4	63	0	3	3	4	3	4	0	3	3	0	3	3	3	1	1	3	3	4	3	4	3	3	3	3
3	4	4	4	3	3	5	4	3	4	4	3	3	3	5	5	3	5	1	2	1	0	0		3	65	1	3	4	4	3	3	0	2	2	2	3	2	2	1	0	2	2	3	4	2	1	2	2	2
5	4	4	5	5	5	4	4	2	3	5	4	4	3	5	4	7	4	1	1	2	0	0		4	36	0	4	4	5	5	5	0	5	5	0	5	5	4	1	0	5	5	5	5	5
4	5	5	4	4	4	4	4	3	4	4	4	3	3	4	4	5	2	1	1	1	0	1	0	3	35	0	3	3	3	3	3	0	4	4	0	3	4	4	1	1	4	4	4	4	4
4	4	4	4	4	4	4	4	2	3	4	3	3	3	4	4	1	5	1	1	1	0	0		1	50	0	4	4	4	4	4	0	4	4	0	4	4	4	1	0	4	4	4	4	4
4	4	5	4	5	5	5	4	2	3	4	3	3	3	4	4	5	4	2	1	3	0	1	0	1	75	0	3	4	5	5	5	0	5	5	0	4	4	4	1	0	5	3	3	3	5	4	4	4	3
5	5	5	5	5	5	4	3	4	4	4	4	4	4	4	5	2	3	4	4	4	0	1	0	3	88	0	4	4	4	4	4	0	3	3	0	4	4	3	1	1	4	4	2	3	2
4	4	4	5	5	5	4	3	1	3	4	2	2	2	4	4	1	4	2	2	2	0	0		4	42	0	4	4	5	5	5	0	4	4	0	4	4	4	1	0	3	4	4	4	4	3	3	3	4
4	4	5	5	5	5	5	5	4	3	5	4	3	4	5	4	8	5	4	4	4	1	1	0	1	25	1	4	3	4	5	3	1	4	5	1	4	5	4	1	1	3	5	4	5	4	4	5	4	5
4	4	4	4	4	5	4	4	1	3	4	2	3	3	5	4	5	4	1	2	3	0	0		4	40	2	4	4	4	4	4	2	4	4	2	4	4	5	1	1	4	4	4	5	5
3	3	4	4	3	2	5	4	1	3	4	3	3	3	4	4	0	3	1	1	1	0	0		4	47	0	2	2	1	1	3	0	3	3	0	3	3	2	1	0	3	2	1	2	4
5	5	5	1	5	5	3	3	4	5	4	4	4	4	4	5	8	5	1	1	1	0	0		1	25	0	3	4	1	4	5	0	5	5	0	4	4	4	1	1	4	4	4	4	5	5	5	5	5
3	4	4	3	5	5	4	5	2	2	3	2	2	3	4	5	3	5	1	1	1	0	0		4	35	0	2	3	3	4	3	0	1	1	0	1	1	1	1	0	1	1	3	4	2	2	2	2	2
1	1	2	5	1	5	1	1	5	5	5	5	5	5	5	5	7	3	4	3	3	0	0		1	76	0	1	1	4	1	5	0	4	2	0	2	2	2	1	1	4	2	3	2	2	1	1	1	1
4	5	5	5	3	5	4	3	3	3	4	2	3	3	3	5	6	4	2	1	3	0	0		1	64	0	3	4	4	4	5	0	3	4	0	3	3	2	1	1	3	3	4	3	2
5	5	5	5	5	5	4	4	4	4	4	3	3	3	4	4	5	5	1	1	4	0	1	0	1	65	0	3	4	4	4	4	0	4	4	0	4	4	4	1	1	4	4	2	2	4
5	5	5	5	4	4	4	4	1	2	4	3	2	3	3	3	0	5	2	1	3	0	0		4	15	2	5	5	5	5	5	0	4	5	2	5	5	5	1	0	5	5	5	5	4
5	4	4	5	5	5	5	4	4	4	5	4	4	4	5	5	8	4	1	1	1	0	0		4	50	0	5	5	5	5	5	0	5	5	0	5	5	5	1	0	5	5	4	4	5	5	5	5	5
5	5	5	5	3	5	3	3	3	4	4	4	3	5	5	5	5	5	2	2	3	0	0		1	20	2	5	5	5	5	5	0	4	4	0	4	4	4	1	0	5	5	5	3	3
5	5	5	5	3	2	5	5	2	1	4	1	1	3	5	5	6	4	1	2	2	0	1	0	3	16	0	4	5	5	3	1	0	2	4	0	2	4	2	1	1	4	3	2	2	5
4	4	4	4	4	5	4	4	2	4	4	3	3	4	4	4	1	4	3	3	2	0	0		3	40	0	3	3	4	4	5	0	3	2	0	2	2	2	1	0	4	4	4	4	5
5	4	3	5	4	3	4	4	4	5	4	5	5	5	5	5	7	5	2	2	3	0	0		4	35	0	2	3	3	2	2	0	4	4	0	4	4	4	1	1	3	3	3	3	3	4	4	4	4
4	4	4	5	4	5	4	4	2	4	4	3	3	3	4	4	1	4	2	1	3	0	0		1	67	0	3	3	4	4	5	0	4	3	0	5	5	5	1	0	5	4	5	4	4
4	5	5	5	5	5	5	4	5	5	5	5	5	5	5	5	7	4	2	4	3	0	1	0	3	34	1	5	5	5	5	5	0	5	5	1	5	5	5	1	1	5	5	5	5	5
4	3	3	4	5	5	3	3	1	2	3	2	2	3	4	4	5	5	3	1	1	0	0		1	42	0	2	2	3	4	5	0	5	5	0	5	5	5	1	0	5	5	5	5	5	4	4	4	4
1	3	4	4	2	5	5	5	1	2	3	2	2	1	3	3	5	4	1	2	3	0	0		1	74	0	4	4	4	5	5	0	5	5	0	3	3	4	0	1	3	4	3	4	4	3	3	3	3
4	4	4	5	4	5	4	3	2	3	4	4	4	3	4	4	0	5	2	1	1	0	0		4	75	0	2	2	4	5	5	0	4	4	0	5	5	5	1	0	4	4	3	4	4
5	5	5	5	2	4	4	5	2	3	4	4	3	3	4	4	6	3	2	3	3	1	0		3	19	0	4	5	4	4	2	1	5	5	0	5	5	5	1	0	5	5	5	5	5	5	5	5	5
5	5	4	5	5	2	2	2	3	4	4	4	4	4	4	5	9	4	3	2	4	0	1	0	1	11	0	3	5	5	5	3	1	5	4	0	5	5	5	1	1	5	5	5	3	5
4	4	4	4	4	4	4	4	2	3	3	3	3	3	3	3	2	4	2	1	3	0	0		4	23	0	3	3	3	3	3	0	3	3	0	3	3	3	1	0	3	3	3	3	3
3	5	5	5	5	5	1	3	4	5	5	5	4	5	5	5	8	3	4	4	3	1	1	0	3	70	1	3	5	5	5	5	0	4	3	0	3	3	4	1	1	4	3	4	5	4	3	4	5	5
2	3	2	3	2	3	4	3	2	2	4	3	4	3	4	4	5	3	1	1	1	0	0		4	55	0	2	3	2	3	2	0	2	3	0	4	3	2	0	0	2	3	4	3	2
5	5	5	5	5	5	3	2	2	3	3	3	3	3	3	3	5	4	2	1	2	0	0		4	25	0	1	1	1	1	1	0	3	3	0	3	3	3	1	0	3	3	3	3	3	1	1	1	1
3	3	3	4	4	5	4	4	2	3	4	4	4	3	4	4	4	4	1	2	3	0	1	0	1	28	2	3	3	4	4	4	0	5	5	0	5	5	5	1	0	5	5	5	5	5	4	4	4	4
1	1	1	2	1	3	4	5	4	4	3	3	4	4	4	4	7	5	3	3	3	0	0		4	24	2	3	2	3	2	3	0	3	3	2	3	3	3	2	0	1	2	2	2	2	1	2	4	2
5	5	5	5	5	5	4	4	5	5	5	5	5	5	5	5	7	4	2	1	1	0	1	0	2	70	0	4	3	3	3	3	0	4	2	0	4	3	4	1	0	4	3	3	3	3	5	4	5	4
5	5	5	4	4	4	4	3	3	3	4	4	4	3	4	4	5	5	2	2	3	0	1	0	4	35	2	3	3	3	3	3	0	4	4	2	4	4	4	1	1	4	4	4	4	4
5	5	5	5	5	5	5	5	5	3	3	3	3	3	3	3	6	4	2	1	1	0	0		1	50	0	5	5	5	5	1	0	4	4	0	3	3	4	1	1	5	5	5	5	2
4	4	4	4	4	5	4	4	2	3	3	3	3	3	4	3	1	4	1	1	1	1	0		4	49	0	4	5	5	5	5	0	3	3	0	4	4	4	1	0	4	4	4	4	5
5	5	5	5	5	5	3	4	3	4	4	5	5	4	4	4	8	4	2	2	4	0	0		3	49	0	4	3	3	4	5	0	4	5	0	4	4	3	1	0	4	4	4	4	5	4	5	5	5
5	5	5	5	5	5	5	4	3	5	5	5	5	5	5	3	0	5	1	1	1	0	1	0	1	24	0	5	5	5	5	5	0	5	5	0	5	5	4	1	1	5	5	5	5	5	5	5	5	5
3	3	3	4	3	5	4	1	2	5	4	3	3	3	3	3	7	5	2	1	4	0	0		4	85	0	2	2	4	4	5	0	3	2	0	3	2	2	1	1	4	2	3	3	3
4	5	5	3	4	5	5	4	5	5	4	1	1	3	5	4	5	2	1	2	1	0	1	0	4	37	0	4	5	3	5	5	0	5	4	0	5	5	5	1	1	5	4	5	5	5
4	5	5	5	3	5	5	5	2	3	4	4	3	4	4	4	5	5	4	2	2	1	0		4	48	0	4	4	4	3	1	0	5	5	0	5	5	4	1	1	3	3	3	4	4	5	5	5	5
5	5	5	5	5	5	5	5	4	5	5	4	4	4	4	4	4	5	2	2	3	0	0		4	25	2	5	5	5	5	4	0	5	5	0	5	5	5	1	0	5	5	5	5	5
5	5	5	5	5	5	4	3	2	3	3	3	3	3	3	3	3	3	3	1	2	0	0		4	61	0	4	4	4	4	4	0	3	3	0	3	3	3	1	1	3	3	3	3	4	3	3	3	3
1	1	2	3	1	4	3	3	3	3	3	3	3	3	3	3	0	3	2	2	2	0	0		4	25	0	1	1	2	1	2	0	3	3	0	3	3	3	1	0	3	3	3	3	3
5	5	5	5	4	2	5	5	4	3	5	2	1	1	4	4	0	4	3	2	3	0	0		4	49	0	4	4	5	5	3	0	5	5	0	3	3	3	1	0	4	4	5	5	5	5	5	5	5
3	4	5	4	4	4	4	3	3	2	4	4	4	2	4	4	4	4	1	2	1	0	0		1	71	0	4	4	3	4	4	0	2	2	0	4	3	4	0	1	3	3	3	4	5
5	5	5	5	5	5	5	5	5	5	5	5	5	5	5	5	9	4	1	3	4	0	0		4	25	1	5	5	5	5	5	0	5	5	0	5	5	5	1	1	5	5	5	5	5	5	5	5	5
4	4	5	4	5	5	4	4	1	3	3	3	3	4	5	5	8	4	1	3	2	0	1	0	1	52	0	4	4	5	5	5	0	5	4	0	3	3	3	1	0	4	3	2	2	1	4	4	4	4
5	5	5	5	5	5	4	3	3	2	5	4	4	1	4	4	1	5	1	2	1	0	0		4	62	0	2	2	4	4	5	0	2	2	0	3	3	3	1	1	2	2	2	4	4
5	5	5	5	5	5	4	4	5	5	4	5	3	5	5	5	10	4	2	4	4	0	1	0	3	23	0	4	5	5	5	5	0	5	5	0	4	5	5	1	1	5	5	5	5	5
5	4	4	5	5	5	5	3	1	2	3	1	1	2	4	4	7	4	2	2	4	0	0		4	75	0	4	4	4	4	4	0	5	3	0	5	3	3	1	1	5	4	4	5	4	2	2	3	3
3	2	3	4	3	5	3	4	1	2	2	2	2	3	5	5	7	5	2	4	3	0	1	0	3	34	1	4	4	4	4	5	2	4	5	0	5	5	5	1	1	4	4	3	1	4	4	4	4	4
4	5	5	4	4	3	5	4	4	4	4	4	4	4	4	4	7	4	4	4	4	0	0		1	69	0	4	5	4	4	3	2	5	5	2	5	5	5	1	1	4	5	4	4	3	4	4	4	4
5	5	5	5	5	5	4	3	4	3	4	2	2	3	4	4	1	4	2	1	3	0	1	0	4	67	0	2	2	3	1	1	0	3	3	1	3	3	3	1	0	3	3	2	2	2	3	3	2	2
5	5	5	5	5	5	5	4	3	4	4	4	3	4	4	4	3	3	3	3	4	0	0		4	60	0	4	4	5	5	5	0	4	4	0	4	4	4	1	1	5	5	4	4	4
5	4	4	4	4	4	4	4	4	4	4	4	4	4	4	4	9	4	3	3	3	1	1	1	1	11	1	5	4	5	4	4	1	5	4	1	5	4	4	1	1	4	4	4	4	4	4	4	4	5
4	5	5	5	4	5	4	4	2	3	4	3	2	3	4	5	7	4	2	1	4	0	1	0	4	62	0	3	5	5	5	5	0	4	3	0	4	4	3	1	1	4	4	3	3	3	3	4	4	4
3	5	5	5	4	1	5	3	3	3	4	3	3	3	3	3	6	4	1	2	3	0	0		4	40	0	4	4	3	3	2	0	4	4	0	3	3	3	1	0	4	4	3	3	3
5	5	5	5	5	5	5	5	5	5	5	5	5	5	5	5	5	4	1	1	4	0	1	0	4	0	0	5	5	5	5	1	1	5	5	0	5	5	5	1	0	5	5	5	5	5	5	5	5	5
5	5	5	5	5	5	3	3	2	3	4	3	3	3	4	4	3	3	2	2	2	0	0		4	46	0	4	4	4	4	4	0	3	3	0	3	3	3	0	0	3	3	3	3	3	4	4	4	4
5	5	5	5	5	5	5	5	4	5	5	5	4	5	5	5	8	4	2	3	4	0	0		3	24	1	4	5	5	5	5	0	3	4	0	2	4	5	1	1	4	5	4	5	4
4	5	4	5	4	5	5	4	2	2	4	3	2	2	4	4	8	4	2	2	3	0	1	0	1	25	2	4	5	5	5	5	0	5	4	0	4	4	3	1	1	3	4	5	4	4	4	5	3	4
5	5	5	5	5	5	5	5	3	4	5	4	4	5	5	5	7	5	2	1	2	0	0		4	51	0	5	5	5	5	5	0	5	5	0	4	4	4	1	0	4	5	5	5	5
4	5	5	4	4	5	5	4	2	4	4	4	3	5	3	3	7	5	1	2	3	0	1	0	1	75	0	4	3	5	5	5	1	5	5	0	4	5	4	1	1	4	5	3	2	4	4	5	4	5
1	2	4	3	2	4	1	2	2	4	4	4	2	2	4	2	7	4	3	3	2	0	1	1	3	0	0	2	3	3	2	4	0	2	3	1	4	2	3	1	0	2	2	3	2	3	4	4	5	4
4	5	5	5	4	5	5	5	2	4	5	4	4	4	5	5	4	5	2	2	3	0	0		4	50	0	4	4	4	4	4	0	5	4	0	5	4	4	0	0	5	4	4	4	4	5	4	5	4
4	5	5	5	5	5	5	5	4	5	5	3	3	3	3	4	3	5	1	1	1	0	0		4	66	0	3	4	5	5	5	0	5	3	0	5	4	4	1	0	5	4	4	4	4
5	5	5	5	5	5	5	5	3	3	4	3	3	3	5	4	7	4	1	1	1	0	0		1	49	0	5	5	3	3	5	0	5	5	0	5	5	5	1	0	5	5	5	5	5	5	5	5	5
3	3	3	3	3	3	4	3	4	4	4	4	3	3	3	3	4	3	2	3	3	0	0		2	42	0	3	3	3	3	3	0	3	2	0	5	2	3	1	0	4	2	4	4	4
3	5	5	4	4	5	5	4	2	4	4	3	3	3	4	4	3	5	1	2	3	0	0		1	37	0	3	4	2	4	4	0	4	3	0	4	4	5	1	0	3	4	4	4	3	3	4	4	4
2	4	4	5	1	5	4	5	3	4	3	2	2	3	2	4	6	3	3	2	3	0	1	1	1	76	2	3	3	4	4	5	0	3	5	0	3	4	5	1	1	2	3	4	4	5
4	4	4	4	4	5	5	4	1	3	4	3	3	3	4	5	6	4	4	1	4	0	0		4	38	0	4	4	3	4	5	0	4	2	1	4	2	3	1	1	4	3	2	3	3	3	2	3	2
5	5	5	5	4	5	4	5	2	4	5	4	3	4	5	5	3	5	1	1	1	0	0		4	57	0	3	3	4	4	5	0	3	3	0	3	3	3	1	1	3	3	2	3	4
5	5	5	5	5	5	5	5	4	4	4	5	5	5	4	5	9	2	4	4	4	0	1	0	3	79	0	5	5	5	5	4	0	5	5	0	5	5	5	1	1	4	4	5	4	5
4	5	5	5	4	5	5	4	3	4	4	4	3	4	4	4	2	5	1	1	1	0	1	0	4	80	0	3	3	3	3	3	0	4	4	1	4	4	4	1	1	4	4	4	4	3	3	3	3	3
4	4	4	3	4	5	3	3	2	2	3	2	3	2	4	4	6	5	2	2	2	0	0		4	57	0	2	3	3	2	5	0	3	3	0	3	3	3	1	0	3	3	3	3	3
2	5	5	3	4	4	5	4	3	5	5	5	5	5	5	5	5	4	4	4	3	1	1	0	1	68	0	3	1	2	3	3	0	3	2	0	3	2	2	1	1	3	2	2	3	3	1	1	1	1
4	5	5	5	5	5	5	5	1	3	5	4	4	3	4	4	2	4	1	2	2	0	0		4	36	0	4	4	5	3	5	0	4	5	0	4	4	3	1	1	5	5	5	5	5
3	4	4	3	3	5	4	4	2	2	4	2	2	2	3	3	4	5	2	1	2	1	0		1	35	0	3	4	3	4	5	0	4	3	0	4	3	3	1	0	4	3	3	3	4
4	4	5	4	4	4	4	3	2	3	4	3	3	3	4	4	6	4	1	2	1	0	0		4	76	0	3	3	3	3	3	0	3	3	0	2	2	2	1	0	2	2	2	2	2
5	5	5	5	5	4	5	4	3	4	5	4	4	4	5	4	8	4	2	4	4	0	1	0	4	45	2	3	4	5	3	3	0	4	4	1	4	4	4	1	0	4	4	3	2	3
5	5	5	5	5	1	5	5	3	5	4	3	2	3	4	3	7	5	4	2	4	2	0		1	32	0	5	5	3	4	2	2	5	5	0	5	4	5	1	1	5	5	3	3	3	5	4	4	5
5	4	3	5	5	5	4	4	3	4	5	4	4	4	4	4	1	5	1	1	1	0	1	0	4	34	0	4	3	2	2	3	0	5	4	0	5	4	4	1	0	5	4	3	3	3	5	4	5	4
5	5	5	5	5	5	5	5	1	4	5	3	4	3	5	5	6	4	3	2	1	0	1	0	4	29	0	5	5	5	5	5	0	5	5	0	5	5	5	1	1	5	5	5	5	5
5	5	5	5	5	5	5	5	5	4	5	5	4	4	4	4	5	5	2	3	3	0	1	0	1	38	0	4	4	5	5	4	0	5	5	0	5	5	4	1	0	5	5	5	5	5
5	5	5	5	2	5	5	5	2	3	4	3	3	3	5	4	5	5	2	2	1	0	0		4	25	0	3	5	4	5	5	0	3	4	0	3	4	4	1	1	3	4	3	4	4	4	5	3	4
3	4	4	4	4	5	5	5	4	4	4	4	4	4	4	4	5	5	1	1	2	0	0		4	36	0	4	4	4	4	5	0	3	4	0	3	3	3	1	0	4	4	4	3	4
4	4	4	4	4	5	4	3	1	4	3	3	3	3	4	4	4	3	1	2	3	0	1	0	1	71	0	1	3	1	1	1	0	2	2	0	2	2	2	1	0	2	2	2	2	2	2	2	2	2
5	5	5	5	4	5	2	3	3	4	4	4	4	4	4	4	5	4	2	3	3	0	0		4	40	2	3	4	3	3	4	0	4	4	1	4	4	4	1	1	4	3	3	3	4
4	4	4	4	3	4	4	5	1	2	3	3	3	2	3	3	5	4	1	1	3	0	0		4	34	0	3	3	2	3	3	0	3	2	0	4	2	2	1	0	2	3	5	4	4	4	4	3	3
4	4	5	4	5	4	5	5	2	3	3	5	3	3	5	5	9	4	1	1	2	0	0		4	20	2	3	3	5	5	4	0	4	4	0	5	5	5	1	0	3	3	3	4	4	4	4	4	4
2	4	5	5	1	5	4	1	3	4	5	5	4	4	5	4	7	4	2	2	4	1	1	0	3	58	1	2	4	5	1	3	0	5	4	1	4	4	3	1	1	5	4	4	4	5	5	3	4	3
4	5	5	3	5	5	4	1	2	3	4	3	3	3	5	5	5	3	2	3	2	0	0		4	50	0	5	5	5	5	5	0	5	5	0	5	5	5	1	1	5	5	5	5	5
4	5	5	4	5	5	5	5	4	5	5	5	4	5	5	4	9	5	2	1	1	0	0		1	65	0	4	5	5	5	4	0	4	4	0	5	4	5	1	0	3	4	4	4	5	5	5	5	5
2	3	4	4	3	5	4	4	1	4	4	4	3	4	4	4	3	5	1	1	2	0	0		4	50	0	3	3	4	3	4	0	3	2	0	4	3	3	1	1	4	3	2	2	2	2	2	2	2
5	2	3	5	2	4	2	4	2	3	4	3	2	2	4	2	4	4	1	2	3	0	0		1	58	0	3	2	5	4	5	2	2	5	0	2	3	4	2	0	2	3	1	1	1
5	5	5	5	5	5	5	4	5	5	5	5	5	5	5	5	9	3	4	3	4	0	1	0	4	95	0	3	5	4	3	4	0	4	4	0	3	3	3	1	1	3	3	3	3	3
5	5	5	5	5	4	4	3	4	4	4	4	4	4	4	4	5	4	1	2	2	0	0		1	47	0	2	2	2	2	2	0	2	2	0	2	2	2	1	0	2	2	2	2	2	2	2	2	2
3	3	4	4	3	5	3	3	1	2	4	3	2	2	4	4	4	5	3	1	3	0	0		1	40	0	3	4	3	4	4	0	3	3	0	3	3	3	1	1	3	4	3	2	2
5	5	5	5	5	5	5	5	5	5	5	5	5	5	5	5	7	4	2	2	2	0	0		3	24	0	5	5	5	5	5	0	5	2	0	5	2	2	1	0	5	5	3	3	4	5	2	5	5
5	5	5	5	5	5	3	3	1	1	3	1	1	3	5	3	6	1	1	1	4	0	0		4	25	0	5	5	5	5	5	0	4	4	0	5	5	2	0	0	4	4	2	2	4	3	3	3	3
5	5	5	5	5	5	5	5	3	4	5	5	5	4	5	5	7	5	2	3	4	0	1	0	3	9	1	5	5	5	5	5	0	5	5	0	5	5	5	1	0	4	4	3	3	5
5	5	5	5	5	5	4	4	1	2	4	4	4	2	4	4	0	5	1	1	2	0	1	0	4	24	0	5	5	5	5	5	0	5	5	0	5	5	5	1	0	5	5	5	5	5
5	5	5	5	5	5	5	5	5	5	5	5	5	5	5	5	8	5	1	1	1	0	0		4	76	0	3	3	3	3	4	0	5	5	0	5	5	5	1	1	5	5	5	5	5	4	4	4	4
5	5	5	5	5	5	5	5	3	4	4	4	4	4	4	4	8	5	1	3	4	0	0		4	5	1	3	4	4	2	4	0	5	5	0	5	5	3	1	1	5	4	2	3	5	5	4	5	4
4	4	4	5	4	5	4	3	3	3	5	4	3	4	3	3	3	3	1	3	2	0	0		1	40	0	2	2	3	3	3	0	5	4	0	4	4	3	1	0	3	3	3	3	2
5	5	5	5	5	5	5	5	3	3	3	3	3	3	3	3	0	5	2	2	2	0	0		1	49	0	2	2	2	2	2	0	3	3	0	3	3	3	1	0	3	3	3	3	3
4	4	4	5	4	5	5	5	5	5	5	5	4	5	5	5	0	5	2	1	1	0	0		4	21	0	5	5	5	5	5	0	5	5	0	5	5	5	1	0	5	5	5	5	5	5	5	5	5
3	3	4	4	4	5	4	3	2	4	4	4	3	4	4	4	2	4	1	3	3	0	0		4	60	0	2	3	3	3	3	0	2	2	0	3	2	2	1	0	3	3	3	2	2	3	3	3	2
4	4	5	5	4	5	5	4	2	4	5	4	4	4	3	5	3	4	1	3	3	0	1	0	1	24	1	4	4	4	4	5	0	4	4	0	4	4	5	1	1	4	4	4	4	5
3	4	5	3	4	5	4	3	4	2	3	2	2	2	4	5	5	4	3	3	2	0	1	0	4	74	0	4	4	4	4	4	0	3	3	0	3	3	3	1	1	4	4	4	4	4	4	4	4	4
5	5	5	5	5	5	5	5	3	4	4	4	4	4	4	4	7	4	3	3	3	0	0		4	40	1	4	4	4	4	3	0	4	4	2	4	4	4	1	1	4	4	4	4	3
5	5	5	5	5	3	5	5	1	1	5	1	1	1	5	4	6	4	1	4	4	0	0		4	0	0	5	5	5	5	3	0	4	4	0	4	4	4	1	0	4	4	4	4	5
2	5	5	4	4	5	5	5	2	3	4	3	3	3	4	3	4	5	3	2	2	0	0		1	35	0	5	4	5	4	4	0	5	4	0	5	3	3	1	1	5	3	4	4	5
4	4	5	5	4	5	4	2	2	4	5	4	4	4	4	4	6	4	2	2	3	0	0		1	65	0	3	4	3	4	5	0	5	5	0	4	3	3	1	0	3	3	3	3	4	4	4	3	3
4	4	4	4	4	4	3	2	3	3	4	3	3	4	4	4	5	4	1	1	2	0	0		4	75	0	2	2	3	3	4	0	4	3	0	4	4	3	1	1	4	3	4	3	4
4	4	4	4	4	4	2	2	2	4	4	4	4	4	5	4	7	4	3	3	2	1	1	0	1	75	2	2	1	1	2	3	2	3	3	0	3	3	3	1	1	2	2	2	2	3	2	2	1	1
3	3	3	5	4	5	4	4	2	3	3	3	3	3	3	3	5	4	1	3	3	0	0		4	25	0	1	2	3	4	5	0	5	1	0	3	3	3	1	0	4	4	4	4	4	5	5	5	5
4	4	3	4	3	5	4	3	3	4	4	4	4	4	5	5	6	4	3	2	3	0	0		1	80	0	3	3	2	2	3	0	3	3	0	4	3	3	1	1	3	3	2	2	4
5	5	5	5	5	5	4	3	3	4	4	4	4	4	4	4	7	4	2	2	3	0	0		3	80	0	2	2	3	3	2	0	3	3	0	3	3	3	1	1	3	3	3	3	3
1	2	4	1	3	5	4	5	1	2	5	3	4	3	4	3	7	3	2	3	3	0	0		4	28	0	4	3	1	4	4	0	3	4	0	4	5	3	1	0	3	2	4	3	5	5	3	3	2
4	4	5	4	4	5	4	4	3	4	4	4	3	4	4	4	6	4	3	3	3	0	0		1	43	2	4	3	3	5	5	0	3	3	0	3	3	3	1	0	3	3	3	3	3
5	5	5	5	5	5	5	4	5	5	5	5	5	5	5	5	6	4	3	2	3	0	1	0	1	49	0	4	3	5	5	5	0	4	4	0	4	4	4	1	1	4	3	5	4	5
5	5	5	5	5	5	5	4	3	4	5	5	5	5	5	4	9	5	1	2	3	0	1		2	58	0	5	5	5	5	5	0	5	5	0	5	5	5	1	0	5	5	5	5	5
5	5	5	5	5	4	5	5	4	4	4	4	4	4	4	4	4	4	1	1	2	0	0		3	60	1	5	5	5	5	3	0	4	4	0	4	4	4	1	1	4	4	4	4	4	5	5	4	4
5	5	5	5	5	5	5	5	5	5	5	5	5	5	4	4	8	4	3	3	4	0	0		2	24	2	5	5	4	4	4	1	5	5	0	5	5	5	1	1	5	5	5	5	5	5	5	5	5
5	4	4	5	5	5	4	3	1	2	2	4	4	4	5	5	7	5	1	2	3	0	1	0	1	56	0	4	4	3	2	3	0	5	5	1	5	5	5	1	1	5	5	5	5	5	3	3	3	3
4	5	4	5	4	5	4	4	4	4	4	3	3	3	3	3	9	2	2	2	4	0	0		1	74	0	3	3	3	3	3	0	2	2	0	4	4	3	1	1	4	4	4	4	4
4	4	4	5	5	4	4	4	4	4	4	4	4	4	4	4	5	3	4	3	3	1	1	0	1	33	0	3	3	3	3	3	1	4	3	0	4	4	4	1	1	2	2	3	2	4
4	5	4	4	4	5	5	4	5	5	5	4	4	4	5	5	5	5	2	2	4	0	0		1	75	0	3	3	4	4	4	0	4	4	1	4	4	4	1	1	4	4	3	3	4	4	4	4	4
3	3	4	4	4	5	4	4	1	4	4	4	4	4	4	4	4	3	3	3	2	0	1	0	1	65	0	4	3	2	4	4	0	3	3	0	3	3	3	1	1	3	3	2	3	3
5	3	4	4	3	5	3	3	3	4	4	4	4	3	3	4	1	1	1	2	2	0	1	0	1	59	2	4	4	4	4	3	2	3	3	2	3	3	3	1	1	3	3	4	3	3	4	4	5	4
5	4	4	5	5	5	3	2	1	4	4	3	3	4	4	4	6	5	4	3	2	1	1	0	3	75	0	2	3	1	1	2	0	3	3	0	3	3	4	1	1	3	3	2	2	3	2	2	4	4
5	5	5	5	5	5	4	2	1	2	4	3	3	3	5	5	1	5	2	1	1	0	0		4	76	0	5	5	5	5	5	0	5	5	0	5	5	5	1	0	5	5	5	5	5	5	5	5	5
4	4	4	4	4	5	2	3	4	4	4	4	4	4	4	4	4	4	2	2	3	0	1	0	1	80	0	2	2	4	4	5	0	2	2	0	2	2	2	1	1	2	2	2	2	2
5	5	5	5	5	5	5	5	3	5	5	5	5	5	5	5	8	4	3	3	3	0	1	0	1	51	2	4	5	4	4	4	0	5	5	0	5	5	5	1	1	5	5	5	5	5	5	5	5	5
5	5	5	5	5	5	5	5	5	5	5	5	5	5	5	5	10	3	4	4	4	1	1	0	3	43	0	2	2	1	2	4	0	4	4	0	4	4	4	1	0	4	4	4	4	4
5	5	5	5	5	5	5	5	3	3	4	4	4	3	5	5	3	2	1	1	1	0	1	0	4	25	0	3	4	4	4	5	0	5	5	0	4	4	4	1	1	4	4	5	5	5	5	5	5	5
5	5	5	5	5	5	5	3	5	5	3	5	5	3	5	5	1	4	2	1	4	0	0		4	86	0	1	1	1	1	2	0	3	3	0	3	3	3	1	1	4	3	3	3	4	5	5	5	5
5	5	5	5	5	4	5	4	3	3	4	3	3	3	4	4	4	4	4	4	4	0	0		4	35	0	4	4	5	5	5	0	4	3	0	4	3	3	1	0	4	4	4	4	5
5	5	5	4	5	3	4	4	4	4	4	4	4	4	4	4	3	5	2	3	3	0	0		1	68	0	2	2	3	3	1	0	3	3	0	3	3	3	1	0	3	3	3	3	2
4	5	5	4	4	5	5	5	4	4	4	4	4	3	4	4	4	4	2	1	3	0	0		1	26	0	4	4	4	4	4	0	4	4	0	4	4	4	1	0	4	4	4	4	4	4	4	4	4
2	2	2	2	2	4	5	4	4	4	4	4	4	4	4	4	3	3	4	2	4	1	0		4	65	0	2	2	2	2	4	0	3	3	0	3	3	3	1	1	3	4	4	4	4
3	5	5	4	4	5	5	4	3	4	4	4	4	3	4	4	3	5	2	1	4	0	0		4	42	2	2	4	2	2	3	0	5	3	0	5	5	5	1	0	4	4	4	4	4
4	5	5	5	4	4	5	5	4	5	5	4	4	4	5	5	7	5	1	2	2	0	0		1	23	0	5	5	5	5	3	0	5	5	0	5	5	5	1	0	5	5	5	5	5	5	5	4	5
3	4	4	4	5	5	5	1	1	2	2	2	4	2	4	4	1	4	1	2	1	0	0		1	50	0	1	1	2	4	2	0	3	4	0	4	2	4	0	0	4	4	4	4	4
4	3	3	4	4	5	2	2	4	5	4	2	2	5	4	4	7	5	3	3	2	0	0		4	71	0	3	3	3	3	4	0	3	3	0	3	3	3	1	1	3	3	3	3	5	3	3	3	3
4	4	3	5	3	5	2	3	1	3	3	3	3	3	5	4	3	4	2	1	4	0	1	0	4	80	0	2	2	2	2	4	0	4	4	0	4	4	4	1	0	4	4	4	3	2
5	5	5	5	5	5	4	3	3	3	3	3	3	3	3	3	4	4	3	2	3	0	1	0	4	35	2	2	3	3	2	3	0	4	3	0	4	3	3	1	1	4	3	3	3	3	3	3	3	3
4	4	4	4	4	4	5	5	2	3	4	3	3	3	4	4	0	5	2	1	2	0	1	0	4	0	0	4	4	4	4	4	0	4	4	0	4	4	4	1	0	4	4	4	4	3	4	4	4	4
4	5	5	4	3	5	4	3	3	3	4	3	3	3	4	5	5	2	2	3	4	0	0		4	42	0	3	4	3	3	5	2	4	4	2	4	4	5	1	1	4	4	3	4	5	3	3	4	4
3	4	4	4	3	5	3	3	1	4	5	4	4	3	4	4	2	5	1	1	1	0	0		4	74	0	1	1	1	1	1	0	4	3	0	3	3	2	1	0	3	3	2	2	2	2	3	2	2
4	5	5	5	4	5	5	4	3	4	4	3	3	4	5	5	3	5	2	3	2	0	1	0	4	65	0	5	4	4	4	5	0	5	4	0	5	4	4	1	0	4	3	4	3	5
4	4	4	4	4	4	5	5	1	2	3	2	2	2	4	3	3	5	2	1	2	0	0		4	51	0	3	3	3	2	2	0	3	3	0	3	3	3	0	0	3	3	3	3	2
4	5	4	4	4	5	3	4	1	3	5	4	2	2	5	5	3	5	2	2	4	0	1	0	3	35	0	3	1	3	3	2	0	5	2	0	4	2	2	1	0	4	2	2	2	4
5	2	3	5	3	1	3	5	2	3	4	3	4	4	3	3	6	5	2	1	2	0	0		3	73	0	1	2	3	5	5	2	5	3	0	2	4	3	0	0	3	3	5	5	2
3	3	4	4	3	5	1	3	3	4	4	3	3	3	4	5	2	4	4	1	4	0	0		4	82	0	4	3	5	3	5	0	2	2	0	2	2	2	1	1	2	2	1	2	1	2	2	2	2
3	4	4	4	4	5	4	4	1	4	4	2	4	3	4	5	9	4	3	3	3	1	1	0	3	90	0	4	4	4	4	5	0	4	4	0	4	4	5	1	0	4	5	4	4	5	5	4	5	4
4	4	4	4	4	4	1	1	2	4	4	4	4	4	4	4	5	4	1	2	2	0	0		1	57	0	3	3	4	3	5	0	3	3	0	3	3	3	1	0	3	3	4	3	2
5	5	5	5	5	5	5	4	1	2	4	3	2	3	4	4	0	5	1	1	2	0	0		4	24	0	1	1	1	1	4	0	5	5	0	5	5	5	1	0	5	5	5	5	5
1	1	1	1	1	2	4	4	1	2	3	2	2	2	3	3	0	3	1	1	1	0	0		4	46	0	1	1	1	1	1	0	1	1	0	1	1	1	0	0	1	1	1	1	1	1	1	1	1
5	5	5	5	5	5	5	5	2	4	4	4	4	4	4	4	6	3	3	3	4	0	1	0	3	89	0	3	3	3	3	3	2	3	3	0	3	3	3	1	1	3	3	3	3	3
3	4	5	4	3	5	4	3	1	1	5	3	3	3	4	4	7	3	1	2	2	0	0		1	79	0	1	3	3	3	4	0	4	3	0	3	2	2	1	0	3	2	3	2	3	1	2	1	2
4	4	4	4	4	5	5	4	2	3	5	4	4	2	4	4	6	5	3	1	1	1	0		1	73	0	3	3	4	4	5	0	3	3	0	4	3	4	1	0	3	4	4	4	4	4	4	4	4
3	3	3	4	3	4	4	3	2	2	3	2	2	2	3	3	0	5	1	1	1	0	0		4	12	0	2	3	3	3	3	0	4	3	0	4	4	4	1	0	4	4	4	4	3
4	4	4	4	4	4	4	4	2	4	4	3	2	2	4	4	7	4	2	2	2	0	1	0	4	84	0	2	2	3	3	3	0	3	3	0	3	3	3	1	0	3	3	4	4	4	3	3	3	3
5	5	5	5	5	5	5	5	2	5	5	4	4	4	3	4	1	4	1	1	4	0	0		1	60	0	2	3	3	4	4	0	5	3	0	4	3	3	1	1	4	4	4	4	4	3	3	3	3
5	5	5	5	5	5	4	4	2	4	5	5	4	4	4	4	4	4	3	3	3	0	0		4	55	0	5	5	5	5	5	0	4	4	0	4	4	4	1	1	5	5	4	5	5
4	5	3	4	5	3	4	5	1	2	4	2	1	2	5	4	9	4	4	3	3	1	0		2	15	1	3	5	4	2	4	1	3	5	1	4	5	3	0	1	3	5	4	2	4
4	4	4	4	4	5	5	4	2	2	4	2	2	3	3	3	6	5	3	2	4	0	0		1	75	0	3	3	3	4	4	2	3	3	2	5	4	4	1	1	4	4	3	3	3	3	3	3	3
4	5	4	4	4	5	4	5	3	3	3	3	2	2	4	4	6	3	2	1	3	0	0		1	88	0	2	2	2	3	2	0	3	2	0	3	4	4	1	0	4	3	2	2	3
4	4	4	4	4	4	5	5	1	2	4	2	2	1	5	5	7	5	2	3	3	0	0		4	24	2	4	4	5	4	5	2	5	5	1	5	5	5	1	1	5	5	5	5	5	5	5	5	5
4	5	5	4	4	3	5	4	2	5	5	3	2	3	4	4	3	5	1	1	2	0	1	0	1	71	0	2	3	3	4	5	0	3	4	0	4	5	5	1	1	4	5	5	5	5
3	3	3	3	3	4	4	4	2	2	4	3	3	2	4	4	2	5	2	1	1	0	0		4	90	0	4	4	4	4	5	0	5	5	0	4	4	5	1	0	5	4	3	3	5
4	4	4	4	4	4	5	5	4	4	4	4	4	4	4	4	8	3	3	3	3	0	0		4	31	0	3	3	3	3	3	0	4	4	0	4	4	4	1	1	4	4	4	4	4
5	5	5	5	5	3	5	5	3	4	5	5	4	3	4	5	7	3	3	2	3	1	0		3	69	0	4	5	5	4	2	0	5	5	2	5	5	5	1	1	5	5	5	3	3	4	5	4	5
4	5	5	5	4	4	5	4	5	4	4	4	3	4	4	4	4	5	3	2	4	0	0		4	40	2	4	5	4	5	4	0	5	4	0	4	4	4	1	0	5	4	3	3	4
3	5	5	4	3	5	4	3	1	3	3	3	3	3	4	4	7	4	2	2	3	1	0		3	26	0	2	2	3	2	3	0	3	3	1	3	3	3	1	1	2	3	3	3	3
5	5	5	5	5	5	4	4	3	3	3	4	3	3	5	5	2	4	3	2	3	0	0		4	25	0	4	4	5	4	5	0	3	3	0	3	3	2	1	1	4	4	2	3	2
5	5	5	5	5	5	5	5	4	2	5	1	2	2	5	5	8	4	1	4	2	0	1	0	1	19	0	4	4	4	4	4	0	5	5	0	5	5	5	1	1	5	5	5	5	4
4	5	5	5	4	5	5	4	3	4	5	2	2	3	4	4	1	4	1	3	3	0	0		1	79	0	3	4	5	5	5	0	4	4	0	3	2	4	1	0	3	3	3	3	2
5	5	5	5	5	5	4	4	5	4	4	4	4	4	4	4	6	4	2	1	2	0	0		4	48	0	4	4	5	4	4	0	4	4	0	3	3	3	1	1	3	3	3	4	4
5	5	5	5	5	5	5	5	4	5	5	5	5	4	5	5	4	5	3	1	4	0	0		4	51	1	5	5	5	5	5	0	5	5	0	5	5	5	1	1	5	5	5	5	5
5	5	5	5	5	5	5	5	3	4	4	4	3	3	3	3	3	5	1	1	3	0	0		4	37	0	4	5	5	5	5	0	4	4	0	5	5	5	1	1	4	4	4	3	5
5	5	5	5	5	5	5	4	3	4	4	3	3	4	4	4	5	4	2	2	4	0	0		4	65	0	5	5	5	5	5	0	5	5	0	5	5	5	1	1	5	5	5	5	5	5	5	5	5
5	5	5	5	5	5	5	5	1	2	2	1	1	2	3	3	7	5	1	1	3	1	0		1	65	0	5	5	4	5	4	0	5	5	0	5	5	5	1	1	5	4	4	5	5
3	5	5	5	4	5	5	5	1	3	3	2	3	3	5	5	3	4	1	2	2	1	1	0	4	85	0	5	5	5	5	5	0	5	5	0	5	5	5	1	0	5	5	5	5	5
4	5	5	5	5	5	4	4	3	4	5	4	4	5	5	5	4	5	1	2	2	0	0		4	85	0	5	5	5	5	5	0	4	3	0	4	4	4	1	0	5	4	4	4	5	4	4	4	4
5	5	5	5	5	4	4	5	1	2	5	3	3	3	3	3	2	4	1	1	1	0	1	0	4	20	0	4	4	2	3	2	0	4	2	0	4	3	3	1	1	4	3	2	4	4	3	3	4	4
5	5	5	5	5	5	4	3	4	4	4	4	3	2	4	4	1	4	1	1	1	0	0		1	19	0	5	5	5	5	5	0	5	5	0	5	4	4	1	0	4	3	3	4	4	5	5	5	5
4	4	4	4	4	5	2	2	3	4	4	4	4	4	4	4	2	5	1	2	1	0	0		4	52	0	4	4	4	4	5	0	5	5	0	5	5	5	1	1	4	4	3	4	4	4	4	4	4
5	5	5	5	5	5	5	5	4	5	5	4	4	5	4	4	8	5	3	3	3	0	0		1	21	2	5	5	5	5	5	2	5	5	1	5	5	5	1	1	5	5	5	5	5	4	4	4	4
5	5	5	5	5	5	5	3	4	3	5	3	3	3	3	3	0	4	1	1	3	1	1	0	1	51	0	3	4	3	2	3	0	4	4	0	4	4	4	1	1	4	4	4	2	4	3	3	3	3
4	4	4	5	4	5	5	5	1	3	5	3	2	3	5	4	4	4	2	1	3	0	1	0	4	39	0	3	4	5	4	5	0	3	3	0	2	3	3	1	1	4	4	4	4	4	3	3	3	3
5	5	5	5	5	5	5	5	4	3	3	5	3	3	4	4	6	5	3	1	1	0	1	0	1	35	2	3	4	2	4	4	0	5	4	0	5	5	5	1	0	4	3	3	3	5	5	5	5	5
5	5	5	5	5	5	3	4	3	3	4	3	3	3	4	4	4	4	2	2	2	0	0		4	60	0	4	4	4	4	3	0	5	5	0	4	4	4	1	0	4	4	4	4	4	4	4	4	4
4	4	4	4	4	4	3	3	3	3	3	3	3	3	3	3	5	3	1	1	1	0	0		4	73	0	3	4	4	4	4	0	3	3	0	3	3	4	1	0	3	3	3	3	3	3	3	3	3
1	2	3	2	2	5	2	2	1	1	3	2	2	2	4	4	1	3	2	3	2	0	0		4	77	0	2	2	3	2	3	0	2	2	0	2	2	2	1	1	3	3	3	3	3	2	2	2	2
2	2	4	5	3	5	4	4	1	2	3	2	1	1	2	2	9	4	1	1	1	0	1	0	1	63	0	3	3	5	5	5	0	3	3	0	3	3	3	1	0	4	4	4	4	5	4	3	3	3
5	5	5	5	5	5	4	5	1	4	4	4	4	3	5	5	6	5	3	4	2	0	1	0	3	23	0	5	4	3	4	3	0	5	5	0	5	5	5	1	0	5	4	3	4	3	5	5	5	5
2	5	5	3	3	4	4	5	4	5	5	5	5	5	5	5	6	5	3	3	2	1	1	0	4	22	2	4	5	3	4	4	0	4	5	0	5	5	5	1	1	5	5	4	4	3	5	5	5	5
5	5	5	4	2	5	2	5	5	3	4	4	3	3	4	5	6	4	1	2	3	0	1	0	1	77	0	4	5	4	3	5	0	5	5	0	5	5	4	1	1	4	4	4	4	5	4	5	4	5
4	5	4	5	4	5	5	5	1	4	4	4	4	4	3	3	0	4	2	1	2	0	1	0	4	60	2	4	4	5	4	5	0	5	5	1	5	5	5	1	1	3	4	4	5	5	4	4	4	4
4	5	4	5	4	5	2	5	2	1	4	2	3	2	5	4	7	4	3	2	3	0	1	0	1	35	0	2	3	4	3	5	0	2	2	0	2	3	2	1	1	3	2	3	2	3
4	1	1	5	4	4	2	2	2	3	5	2	2	4	4	4	1	2	3	1	2	0	0		4	62	0	3	3	2	1	3	0	2	2	0	2	2	2	1	0	2	2	2	2	2	2	2	2	2
1	1	1	1	1	5	5	4	1	1	1	1	1	1	1	2	4	3	1	1	1	0	0		4	63	0	1	1	1	1	5	0	5	5	0	3	3	3	0	0	3	3	3	3	5	1	1	3	3
1	1	3	4	2	5	1	3	1	1	1	1	1	1	1	1	1	4	1	1	1	0	0		4	27	0	3	3	4	3	5	0	4	3	0	3	2	4	1	0	4	3	4	3	4	3	3	2	2
5	5	5	5	5	5	2	2	1	2	3	2	3	2	5	5	7	4	2	2	2	1	1	0	4	61	0	3	1	1	3	4	0	5	4	0	5	5	4	1	1	5	3	3	4	2
5	5	5	5	5	5	5	4	1	1	4	4	4	1	5	4	0	5	4	4	4	0	0		1	18	0	5	5	5	5	5	0	5	5	0	5	5	5	1	0	5	5	5	5	5	5	5	5	5
5	5	5	5	5	5	1	1	4	5	5	5	5	5	4	5	9	4	1	1	3	0	0		4	57	0	4	5	5	5	5	0	4	5	0	4	5	5	1	1	4	4	5	4	4
5	5	5	5	5	5	4	4	3	3	5	3	3	3	5	5	5	5	1	1	1	0	0		4	25	0	5	5	5	5	5	0	5	5	0	5	5	5	1	1	5	5	5	5	5
5	5	5	5	5	5	3	3	3	3	3	4	3	3	5	3	5	4	2	2	2	0	0		4	71	0	1	1	1	1	2	0	4	2	0	5	4	1	1	1	2	2	2	3	3	5	5	4	4
3	5	5	5	4	5	4	4	3	3	4	4	4	3	5	4	5	4	1	1	2	0	1	0	1	77	0	3	2	1	2	1	0	4	4	0	4	4	4	1	0	2	2	3	3	4	4	4	4	4
5	5	5	5	5	3	5	5	3	4	4	4	4	4	4	4	5	4	3	1	4	0	0		4	40	0	5	5	5	5	3	0	5	4	2	5	5	5	1	1	5	4	4	4	4
4	5	5	5	3	4	5	5	4	5	5	5	5	5	5	5	2	5	3	1	2	0	0		1	76	0	4	5	4	3	3	0	5	4	0	4	4	4	1	0	3	3	3	4	4	5	5	5	5
5	5	5	5	4	5	4	4	3	4	4	4	4	4	4	4	1	5	1	1	1	0	0		4	62	0	4	4	4	4	4	0	4	4	0	4	4	4	1	0	4	4	4	4	4
2	2	2	4	2	5	3	3	3	3	4	3	3	3	4	4	2	4	1	1	1	1	0		3	88	0	2	2	2	2	3	0	4	4	0	4	4	4	1	0	2	2	2	2	2
5	5	5	5	5	5	5	5	3	5	4	3	4	3	5	5	6	5	2	3	4	0	0		1	41	0	5	5	5	5	5	1	5	5	1	5	5	5	1	1	3	4	5	5	5
5	5	5	5	5	5	5	5	5	5	5	5	5	5	5	5	9	3	3	3	4	1	1	0	4	55	0	4	4	3	4	4	2	5	5	0	1	2	3	1	0	4	4	4	4	4
4	4	4	4	4	5	5	5	4	4	4	4	4	4	5	5	1	5	1	1	2	0	1	0	4	33	0	4	5	5	5	5	0	5	4	0	4	5	5	1	1	4	4	3	3	3	5	5	5	5
4	4	4	5	4	5	4	3	3	3	3	3	3	3	4	4	5	3	2	1	2	0	0		4	90	0	3	3	4	4	4	0	3	3	2	3	3	3	1	0	3	3	2	4	4
4	5	5	4	4	5	4	4	1	2	4	3	2	3	4	3	3	4	1	2	2	0	0		4	35	0	2	1	1	3	4	0	4	4	0	4	3	3	1	0	3	4	3	4	4
4	5	5	4	4	5	5	5	3	4	5	5	4	4	4	5	5	5	1	1	1	0	1	0	1	80	1	3	4	4	4	5	0	2	3	0	2	2	2	1	1	3	3	2	2	4
4	4	4	4	4	4	5	5	1	1	3	3	2	1	3	3	8	5	1	2	3	0	0		1	85	0	4	4	4	4	4	0	4	4	0	4	4	4	1	1	4	4	4	4	3	3	3	4	4
4	5	5	4	4	5	4	4	2	3	4	4	4	4	5	5	6	4	3	2	3	0	1	0	1	70	2	4	4	3	2	4	0	5	4	1	4	4	4	1	1	3	3	2	4	2
5	5	5	5	5	3	5	5	3	4	4	4	4	5	3	3	3	5	1	1	2	0	0		4	75	0	5	5	5	5	5	0	5	3	0	5	3	3	1	1	5	3	3	4	3
5	5	5	5	5	5	5	5	4	4	4	4	3	4	4	4	2	5	2	1	2	0	1	0	4	21	0	5	5	5	5	5	0	5	5	0	5	5	5	1	1	5	4	5	4	5
3	3	2	5	4	5	2	3	1	2	4	3	3	2	4	4	4	5	2	2	1	0	0		4	49	0	3	4	5	4	5	0	4	3	0	4	4	4	1	0	4	4	3	4	4
3	3	3	3	3	5	3	2	1	3	3	3	3	3	3	3	1	5	3	1	1	0	0		4	92	0	3	2	3	3	5	0	5	5	0	4	4	4	1	0	4	4	3	3	4	5	5	4	4
5	5	5	5	5	5	5	5	4	5	5	4	4	4	5	4	9	5	2	1	4	0	0		3	14	0	5	5	5	5	5	0	5	5	0	5	5	5	1	0	5	5	5	5	5
4	5	5	5	5	5	5	5	5	5	4	4	4	5	4	4	3	5	2	2	2	0	0		1	40	0	3	4	4	4	5	0	4	5	0	5	5	5	1	0	4	4	3	4	3
1	5	5	5	1	1	1	2	3	3	3	3	3	3	3	3	0	2	3	2	2	1	1	0	4	15	0	5	4	2	2	5	0	5	3	0	5	5	4	0	1	5	5	2	2	5
4	5	4	3	3	3	4	5	2	3	4	4	4	4	4	4	4	4	1	1	3	0	0		1	35	2	2	4	3	3	4	0	5	5	0	4	4	3	1	1	4	4	3	4	5
5	5	5	5	5	5	5	4	3	5	5	5	5	5	5	5	5	4	3	3	3	0	1	0	4	34	0	5	5	5	5	5	0	4	4	0	4	4	4	1	0	5	5	4	5	5	5	5	5	5
3	4	4	4	4	5	4	4	2	4	3	3	3	3	4	3	4	4	1	1	1	0	0		3	32	1	4	4	4	5	5	0	4	4	0	4	4	4	1	0	4	5	5	5	5
5	5	5	5	5	5	4	4	1	2	3	2	2	2	5	5	4	4	2	2	2	0	1	0	4	45	0	4	4	4	5	5	0	4	4	0	4	4	4	1	0	4	4	5	4	5
4	4	4	5	4	5	2	2	4	4	4	4	4	4	4	4	7	3	3	3	3	0	0		4	76	0	4	4	5	4	3	0	2	2	0	3	3	3	1	1	3	3	3	3	3
5	4	4	4	5	5	4	4	1	1	3	3	3	3	4	3	2	2	1	1	1	0	1	1	1	42	1	3	3	3	3	3	0	4	4	1	3	4	3	0	1	3	3	3	3	3
5	5	5	5	5	5	5	5	2	3	4	3	3	3	5	5	6	5	2	1	2	0	0		4	85	0	5	5	5	5	5	0	3	3	0	2	2	5	1	1	1	1	3	4	5
5	5	5	5	4	4	5	4	3	3	4	3	3	3	3	3	3	4	1	3	2	0	1	0	1	25	0	4	5	5	5	4	0	5	4	0	5	5	5	1	1	5	4	3	3	3	5	5	4	4
5	5	5	5	5	5	5	5	4	4	5	4	4	4	5	5	0	5	1	1	1	0	0		4	50	0	2	2	2	2	2	0	4	2	0	4	2	2	1	0	4	2	3	2	4
5	5	5	5	5	5	5	5	5	5	5	5	5	4	5	5	6	5	3	1	4	0	1	0	1	23	2	4	4	4	4	4	0	5	5	0	5	5	5	1	1	5	5	5	5	5
4	5	5	5	5	5	5	5	2	4	4	3	2	4	4	4	4	5	1	1	2	0	0		3	25	0	4	4	5	5	5	0	5	5	2	4	5	5	1	1	4	5	5	5	5	4	4	5	5
4	4	4	4	4	5	4	4	2	3	4	3	3	3	4	4	2	4	1	1	1	0	0		4	81	0	3	4	4	4	4	0	3	3	1	3	2	2	1	0	3	3	3	3	3
4	4	4	4	4	4	4	5	4	2	4	2	2	2	5	5	7	4	1	2	4	0	1	0	4	28	1	4	4	4	4	4	0	3	3	1	4	4	4	1	1	4	4	4	4	4	3	3	3	3
1	5	5	5	3	1	5	4	2	4	4	2	2	4	4	4	5	1	3	3	3	0	1	0	1	22	0	3	4	4	3	4	0	3	3	1	3	3	3	1	1	3	3	2	3	3	3	3	3	3
4	5	5	3	4	5	4	4	2	5	5	4	4	5	4	4	7	4	1	1	2	0	0		1	59	0	1	2	2	2	3	0	3	3	0	3	3	3	1	0	3	3	2	2	3
5	5	5	5	5	5	5	4	4	4	4	4	4	4	4	4	2	4	2	1	1	0	0		4	50	0	5	5	5	5	5	0	5	5	0	5	5	5	1	0	5	5	5	5	5
5	5	5	5	5	5	5	4	5	5	4	4	4	5	4	5	7	4	2	2	4	0	1	0	1	25	0	2	3	5	4	3	1	5	3	0	4	4	4	1	1	4	3	3	2	4
5	5	5	5	5	5	5	5	1	5	5	5	5	5	5	5	0	5	2	4	2	0	1	0	4	11	0	5	5	5	5	5	0	5	5	0	5	5	5	1	0	5	5	5	5	5	5	5	5	5
5	5	5	5	5	5	4	4	3	4	5	4	4	4	4	5	5	5	1	1	1	0	0		4	73	0	2	2	3	3	3	0	3	3	0	3	3	3	1	1	4	4	4	4	4	3	3	3	3
4	3	4	5	4	5	5	5	2	2	4	4	4	3	4	4	0	5	1	1	1	0	0		1	10	0	4	5	1	3	4	0	5	5	0	4	5	5	1	0	5	5	2	5	2	3	5	2	2
4	4	4	4	4	4	4	4	3	3	3	3	3	3	3	3	5	4	2	1	2	0	0		4	48	0	3	3	3	3	3	0	3	3	0	3	3	3	1	0	3	4	3	3	3
5	5	5	5	5	4	5	5	2	3	4	4	4	3	4	3	3	4	1	1	2	0	0		1	46	0	3	3	2	3	5	0	3	3	0	3	3	3	1	0	3	3	2	2	3
5	5	5	5	5	5	5	5	2	3	4	3	3	4	5	5	9	5	2	3	3	0	0		4	65	0	5	4	3	4	5	0	5	5	0	5	5	5	1	1	5	5	4	5	5
5	5	5	5	5	5	5	5	3	3	3	3	3	3	3	3	6	4	2	1	2	0	0		4	31	0	5	5	5	5	3	0	3	3	0	3	3	3	1	0	4	4	3	3	3
5	5	5	5	5	5	4	4	2	4	4	3	4	3	3	3	0	4	1	1	1	0	1	0	4	75	0	4	4	4	4	4	0	4	4	0	4	4	4	1	0	4	4	4	4	5
4	4	4	5	4	5	5	5	1	2	3	4	3	2	5	4	2	4	2	1	2	0	0		4	40	0	5	5	5	5	5	0	5	4	0	5	5	5	1	0	5	4	4	4	4
5	2	4	5	5	5	4	3	2	3	4	3	3	3	3	3	3	5	1	1	3	0	0		4	75	0	4	3	4	3	5	0	4	2	0	4	3	3	1	0	4	3	2	2	3
5	5	5	5	5	4	5	5	3	3	5	4	4	4	4	4	8	4	1	1	4	0	0		3	25	0	5	5	4	5	4	0	5	5	0	5	5	5	1	1	5	5	4	5	5	5	5	5	5
5	5	4	3	4	2	5	5	4	5	5	5	4	4	5	5	6	5	2	3	3	1	0		4	65	0	4	5	3	4	2	0	5	5	1	5	5	5	1	0	5	5	4	4	2	3	3	4	4
4	4	4	4	4	4	4	4	3	3	3	3	3	3	3	3	4	5	2	2	2	1	0		4	31	0	4	4	4	4	4	0	4	4	0	4	4	4	1	0	4	4	4	4	4	4	4	4	4
5	5	5	5	5	5	5	3	1	4	4	4	4	4	4	4	5	4	2	3	4	0	1	0	2	50	0	4	4	4	4	4	0	4	4	0	4	4	4	1	0	4	4	4	4	4	4	4	4	4
3	3	3	3	3	3	3	3	2	2	3	4	3	2	4	3	6	3	3	3	3	0	0		4	27	1	4	4	3	4	4	0	4	3	0	4	4	3	0	0	4	4	3	4	3
4	4	4	3	3	5	4	4	4	3	5	4	3	2	3	4	4	4	1	1	2	0	0		1	52	0	3	3	2	2	2	0	4	4	0	5	5	5	1	0	4	4	4	4	3	4	4	4	4
5	5	5	5	5	5	4	4	3	5	5	4	4	5	4	4	7	4	1	3	3	0	1	0	4	51	0	4	4	4	4	4	0	5	5	0	4	4	4	1	0	5	5	4	4	3
3	3	3	5	5	5	2	4	1	2	4	3	3	2	4	4	2	3	2	1	2	0	1	0	4	67	0	3	3	4	5	5	0	4	4	0	4	4	4	1	1	4	4	4	4	4
4	4	4	5	3	5	4	4	1	2	4	2	3	2	5	5	3	4	1	2	1	0	0		4	32	0	3	3	4	4	5	0	4	4	0	4	4	5	1	1	4	4	4	4	5
5	5	5	5	5	5	1	1	1	4	5	5	4	4	5	5	6	4	3	3	4	0	1	0	3	60	0	5	5	5	5	5	0	5	5	1	5	5	5	1	0	4	4	5	4	4	5	5	5	5
5	5	5	5	5	5	4	4	2	2	4	2	2	2	4	4	6	2	3	3	3	0	0		3	65	2	3	3	4	4	5	0	5	5	0	5	5	5	1	0	5	5	5	5	5
2	2	2	4	2	5	3	3	1	2	3	3	3	2	3	3	3	5	1	1	1	0	0		4	78	0	2	2	2	2	2	0	4	3	0	4	3	3	1	0	4	4	4	4	4
4	4	4	4	4	5	4	4	2	3	3	3	3	2	3	3	1	5	2	2	2	0	0		1	25	0	3	3	3	3	5	0	3	3	0	3	3	3	1	1	2	2	2	2	3	4	4	4	4
5	5	5	5	5	5	2	4	3	3	5	4	3	3	5	5	8	4	3	4	3	1	1	0	2	77	2	4	5	5	5	5	1	5	3	1	5	3	4	1	1	5	3	5	5	5
5	5	5	5	5	5	5	5	3	5	5	4	3	5	5	5	5	5	3	3	2	0	0		1	23	0	5	5	5	5	5	0	5	5	0	5	5	5	1	0	5	5	5	5	5	5	5	5	5
5	5	5	5	5	5	5	4	3	5	4	3	3	3	4	4	7	5	1	1	3	0	0		1	39	2	5	5	5	5	5	0	5	5	2	5	5	5	1	1	5	5	5	5	5
4	4	4	4	4	4	4	4	2	2	3	2	2	2	4	4	4	4	1	1	1	0	0		4	30	0	4	4	4	4	4	0	4	4	0	4	4	4	1	0	4	4	4	4	4
5	5	5	5	5	5	5	5	2	2	3	3	3	5	5	5	10	4	3	3	3	0	1	0	4	55	1	1	1	1	1	1	1	3	3	1	3	3	3	1	1	3	3	3	3	3	1	1	1	1
3	4	4	5	5	5	3	3	2	4	4	2	2	4	4	4	7	4	3	2	3	0	1	0	4	51	0	5	5	5	4	5	0	4	4	0	5	5	5	1	1	5	5	3	3	5	4	4	4	4
5	5	5	5	5	5	4	4	3	4	5	4	4	3	4	4	2	5	1	1	2	0	1	0	4	77	0	2	4	4	4	4	0	4	4	0	5	5	5	1	0	4	4	4	4	4
5	5	5	5	5	5	5	5	2	2	4	4	4	4	4	4	6	4	1	1	3	0	0		1	33	2	5	5	5	5	5	0	4	4	0	4	4	4	1	1	3	4	4	4	4
5	5	4	5	5	4	4	5	1	3	4	5	4	4	4	4	6	5	4	3	2	0	0		2	75	1	4	5	4	5	3	0	5	4	0	4	3	5	1	1	4	5	4	5	5	3	5	5	5
5	5	5	5	5	5	5	5	2	4	4	4	2	2	4	5	7	5	2	2	2	0	1	1	1	41	0	5	5	5	5	5	1	5	5	0	5	5	5	0	0	5	5	5	5	5
5	5	5	5	5	5	4	4	3	2	3	3	3	2	3	3	9	3	4	1	4	0	0		1	95	0	1	1	1	1	1	0	4	4	1	5	2	2	1	1	2	2	2	2	2
3	3	3	5	3	5	3	3	1	3	3	3	3	3	3	3	5	3	1	1	1	0	0		4	50	0	3	3	3	3	3	0	2	2	0	2	2	2	2	0	3	3	3	3	3	1	1	1	1
5	5	5	5	5	5	5	4	2	3	4	4	4	3	4	4	7	5	2	3	3	0	0		3	61	0	4	4	5	5	5	0	5	5	0	4	4	4	1	0	5	4	4	4	4	3	3	3	3
5	5	5	4	4	5	5	5	1	3	5	3	3	2	5	5	7	3	4	2	4	1	1	0	3	73	1	4	4	4	5	3	1	5	5	1	5	5	5	1	1	4	4	4	4	5
5	5	5	5	5	5	5	5	1	3	4	4	3	3	4	3	5	3	2	2	4	0	0		3	26	0	4	5	5	5	5	0	5	5	0	4	4	4	1	1	3	3	4	4	4
5	5	5	5	5	5	4	3	2	4	4	4	4	4	4	4	0	4	1	1	1	0	0		4	80	0	5	5	5	5	5	0	4	4	0	4	4	4	1	1	4	4	4	4	5
4	5	5	5	3	4	5	5	1	3	5	4	3	3	5	5	5	5	1	4	3	0	1	0	3	69	0	3	5	1	2	1	0	2	3	0	3	4	3	1	1	3	1	5	2	2	3	5	4	4
3	3	3	4	3	5	4	4	2	3	4	3	3	3	5	5	5	5	3	1	3	0	0		4	95	0	1	2	2	2	2	0	2	2	0	2	2	3	1	0	2	2	3	2	3	2	2	3	3
5	5	5	5	5	5	5	5	4	4	4	5	2	4	5	4	7	4	2	3	3	0	0		3	52	0	3	4	3	3	3	0	3	3	0	4	3	3	1	1	4	4	3	2	5	3	3	3	3
3	4	3	4	4	4	1	3	1	3	5	5	5	5	5	5	0	5	1	1	1	0	1	0	4	49	0	3	3	4	4	4	0	4	4	0	3	3	3	1	1	4	4	4	4	5	3	3	3	3
4	4	5	5	4	5	5	5	2	4	4	4	3	3	3	3	5	4	1	1	1	0	0		1	76	0	2	3	3	3	3	0	4	3	0	4	3	3	1	0	4	3	3	3	4
5	5	5	5	5	5	5	4	2	4	4	4	3	4	3	3	2	5	1	1	2	0	0		4	27	1	1	2	2	2	2	0	3	2	0	3	2	2	1	1	3	2	2	2	3
5	5	5	5	4	4	5	5	3	5	5	5	5	5	4	5	7	4	3	3	4	0	1	0	1	40	1	4	4	5	5	4	0	4	5	0	4	4	5	1	1	3	4	4	3	4
5	5	5	5	5	4	4	5	4	4	5	3	3	4	5	4	3	4	1	2	3	0	1	0	1	46	2	3	5	5	4	4	0	4	5	0	5	4	5	1	1	3	4	3	5	5	4	5	4	5
3	3	3	3	3	3	4	4	1	1	4	3	3	1	4	4	3	2	1	1	2	0	0		4	50	0	4	4	4	4	4	0	4	4	0	4	4	4	1	0	3	3	3	3	3	4	4	4	4
4	4	3	4	3	4	2	2	4	4	4	4	4	4	4	4	7	4	3	3	3	0	1	0	4	74	0	2	2	2	2	2	0	3	3	0	2	2	2	1	0	2	2	2	2	2
3	3	4	3	3	5	4	5	4	5	5	5	5	5	3	3	3	3	4	4	4	0	0		4	25	0	3	3	1	3	3	0	4	4	0	3	4	3	1	1	5	4	4	3	4
4	5	5	5	5	5	4	5	4	4	4	4	4	4	4	4	7	4	2	1	1	0	0		3	59	0	4	5	5	5	5	0	4	4	0	4	4	4	1	0	4	4	5	5	5
4	5	5	5	4	5	4	4	1	3	3	3	1	3	5	4	2	5	1	2	4	0	0		4	75	0	2	3	3	4	5	0	3	4	0	3	3	4	1	1	4	4	5	5	5	4	5	4	4
5	5	5	5	4	4	5	5	2	3	4	3	4	5	5	5	9	4	3	4	4	0	1	0	3	39	0	5	5	5	5	5	0	5	4	0	5	5	5	1	1	4	3	3	4	4	5	5	5	4
3	4	4	4	3	4	4	3	3	4	5	4	4	3	3	3	3	4	3	2	3	0	0		4	25	0	3	4	4	4	4	0	4	4	2	4	4	4	1	1	4	4	3	3	3
5	5	5	5	5	5	4	4	2	3	4	3	2	3	4	4	2	5	1	1	2	0	0		4	90	0	3	3	2	2	2	0	5	5	0	5	4	4	1	0	4	4	3	2	2
5	5	5	5	5	4	4	4	2	4	4	4	3	4	4	4	2	4	2	2	2	0	0		1	76	0	3	3	1	3	3	0	4	3	0	4	4	4	1	1	4	4	4	4	4
5	5	5	5	5	5	5	5	5	5	5	5	5	5	5	5	7	5	3	3	3	0	0		4	24	2	4	4	4	4	4	0	5	5	0	5	5	5	1	1	3	3	3	3	5	5	5	5	5
5	5	5	5	5	2	5	5	5	5	5	5	5	5	5	5	0	4	1	1	4	0	0		3	50	0	5	5	5	5	5	0	5	5	0	5	5	5	1	1	5	5	5	5	5	5	5	5	5
5	5	5	5	5	5	4	4	3	5	5	5	5	5	5	5	6	5	1	1	3	0	0		4	80	2	4	5	5	5	5	0	4	4	0	4	4	4	1	1	4	4	4	4	4
5	5	5	5	5	5	5	5	2	4	4	4	3	3	5	5	5	4	3	4	4	0	1	0	4	51	0	5	5	5	5	4	0	5	5	0	5	5	5	1	1	5	5	5	5	5
4	5	5	4	4	5	4	2	1	5	5	5	5	4	5	5	8	2	2	3	3	0	1	0	1	65	0	4	5	5	5	5	0	4	2	0	5	3	4	1	0	4	2	3	3	2
5	5	3	5	5	5	3	3	4	4	5	3	3	3	5	5	1	5	2	2	3	0	0		4	75	0	4	5	5	4	5	0	4	4	1	4	4	4	1	0	4	4	3	3	3
4	4	5	4	4	5	5	4	2	3	4	4	3	3	4	4	6	4	2	2	3	0	0		1	76	0	4	4	5	4	5	0	5	4	0	5	4	4	1	0	5	4	4	4	4
5	5	5	5	5	5	4	3	1	4	4	1	1	1	5	5	6	4	3	3	2	0	0		3	49	0	5	5	5	5	5	0	5	5	1	5	3	3	1	0	5	4	3	4	2
5	4	4	5	5	5	4	3	1	2	2	2	2	2	4	4	3	5	3	1	2	0	0		4	65	0	3	2	2	2	2	0	4	2	0	4	2	2	1	0	3	3	2	2	2
5	5	5	5	5	5	3	5	1	4	4	4	4	4	4	4	2	5	1	1	1	0	0		4	78	0	3	3	3	2	3	0	5	3	0	5	3	3	1	1	5	4	4	4	5
5	5	5	5	5	5	4	3	5	5	5	5	5	5	5	5	3	4	3	3	3	0	0		1	34	0	4	4	4	4	4	2	4	4	2	4	4	4	1	1	4	3	3	3	3
3	4	4	4	4	5	5	4	4	3	4	3	3	3	4	4	5	4	2	2	2	0	1	0	4	89	2	3	4	4	4	4	0	3	3	0	3	3	3	1	0	3	3	3	4	3
4	3	3	5	4	5	4	3	4	4	4	3	3	4	4	4	3	3	2	2	3	0	1	0	1	33	0	3	3	5	4	5	0	4	4	0	3	3	4	1	0	3	4	5	5	5	3	4	4	4
3	3	2	4	4	3	3	3	1	2	3	3	3	2	3	3	3	4	1	1	1	0	0		4	23	0	5	5	5	5	5	0	4	4	1	5	5	5	1	0	5	5	5	5	5
5	5	3	5	5	5	4	4	2	2	4	3	3	4	4	4	4	5	1	1	1	0	0		4	76	0	3	3	3	2	2	0	3	4	0	3	3	3	1	0	3	3	2	2	2
3	4	4	4	4	4	4	4	4	4	4	4	4	4	4	4	6	4	2	1	2	0	0		4	75	0	3	3	3	3	4	0	3	3	0	3	3	3	1	1	3	3	3	3	2	3	3	3	3
5	5	5	5	5	5	4	4	5	5	5	5	5	5	5	5	4	4	2	1	2	0	0		3	64	0	5	5	5	5	5	0	5	4	0	5	4	4	1	0	4	4	4	3	4
3	3	4	3	3	4	4	4	3	4	3	3	3	3	4	4	3	4	1	1	2	0	1	0	1	26	0	2	3	2	4	3	0	4	4	0	4	4	4	1	1	4	4	4	4	3
3	4	4	4	3	4	3	4	3	3	4	3	3	3	4	3	6	4	2	2	2	0	0		1	74	0	2	3	4	2	4	0	3	3	0	3	2	2	1	0	3	3	3	3	3	2	3	2	3
5	5	5	5	5	5	5	3	4	4	5	4	4	4	5	5	9	4	3	3	4	0	0		3	10	1	5	3	4	3	5	0	4	4	1	5	5	5	1	1	4	4	4	4	4
5	3	3	5	5	5	4	4	1	2	3	3	2	3	3	3	2	5	3	1	3	0	0		4	24	2	4	3	4	4	4	0	4	4	0	4	4	4	1	0	3	3	4	4	4
4	4	4	5	4	4	4	4	2	4	4	4	3	4	3	3	6	5	1	1	3	0	0		1	10	0	4	4	4	4	4	0	5	2	0	4	4	4	1	1	2	2	4	4	5	4	3	4	4
4	5	4	5	4	5	5	5	1	3	5	4	4	4	5	5	6	4	4	2	4	0	0		4	32	0	3	5	4	5	5	0	4	5	0	4	5	5	1	0	4	5	5	5	5
3	2	1	4	4	5	1	3	2	3	4	3	3	3	4	3	6	4	2	1	3	0	0		4	75	0	3	3	4	3	4	0	5	3	1	4	3	2	1	1	5	3	2	2	2
5	5	5	5	5	5	4	5	2	3	5	3	3	4	4	4	5	5	2	1	2	0	1	0	4	75	0	4	4	4	4	4	0	4	5	0	4	4	4	1	1	4	4	4	4	4	4	4	4	4
4	5	5	5	4	5	3	4	4	4	4	4	4	4	4	4	7	3	3	3	2	0	0		4	74	0	2	3	3	3	3	0	3	3	0	3	3	3	1	1	3	3	3	3	4	3	3	3	3
4	4	4	4	4	5	5	5	4	4	5	4	4	4	4	4	4	4	1	1	3	0	0		4	0	0	4	4	4	4	5	0	4	4	0	4	4	4	1	0	4	4	4	4	4
3	3	3	4	3	5	4	3	2	2	4	4	3	3	4	4	4	3	1	2	2	0	0		4	80	1	3	3	4	4	5	0	3	3	0	3	3	3	1	1	3	3	3	3	2	3	3	3	3
5	5	5	5	5	5	5	5	3	4	4	4	4	4	4	4	2	5	2	1	2	0	0		4	25	2	4	4	5	5	5	0	5	5	0	5	5	5	1	1	4	5	4	3	4
3	4	4	4	3	5	1	2	3	4	4	4	4	4	5	5	7	3	3	3	3	0	1	0	4	81	0	2	1	1	2	2	0	3	2	0	3	2	2	1	1	2	2	2	2	3
4	4	4	3	4	5	4	4	1	2	3	3	3	3	5	4	2	5	1	1	1	0	0		4	64	0	3	3	5	5	5	0	4	4	0	4	4	4	1	0	4	4	4	4	3	4	4	4	4
4	4	3	3	4	5	4	4	4	5	5	3	3	4	4	3	4	4	1	3	2	0	0		1	38	1	4	3	4	4	4	0	4	4	0	4	4	3	1	1	3	3	3	3	5
3	3	4	4	4	5	4	4	1	4	4	2	3	2	4	4	5	4	1	1	2	0	1	0	3	65	0	3	3	4	3	4	0	3	3	0	2	2	2	1	0	3	3	3	3	4
4	5	4	5	5	4	4	5	3	3	5	3	3	5	4	4	8	3	2	3	4	0	1	0	4	40	1	4	5	4	5	5	0	4	5	0	4	5	4	1	0	4	5	5	4	5	4	5	4	5
5	5	4	5	5	5	5	5	4	5	5	4	4	4	3	3	8	4	4	3	4	0	0		4	60	1	3	4	4	4	5	0	4	4	1	5	5	4	1	0	4	4	3	4	2	4	5	4	5
4	4	4	4	3	4	4	3	3	4	4	4	4	4	4	4	5	3	1	2	3	0	0		4	77	0	2	3	3	3	4	0	3	3	0	3	3	3	2	0	3	3	2	2	2
[truncated: 8 more rows]
[truncated: 53 more columns]

## Sheet: Codebook
				Please rate how important it is to you to protect the health of:
protect_tradeanimals	1	Not at all		Animals in the live animal trade
protect_nativewildlife	2	Slightly		Native wildlife
protect_naturalenvironment	3	Moderately		The natural environment
protect_pets	4	Very		Pets
protect_livestock	5	Extremely		Livestock, such as cows, sheep, and goats
protect_humans				Humans
				Please indicate how much you agree with the following statements:
envprob_humans	1	Strongly disagree		Most environmental problems are caused by humans interfering with nature
wildlifedisease_humans	2	Somewhat disagree		The occurrence of wildlife disease has been made worse by humans and their activities
	3	Neither agree nor disagree
	4	Somewhat agree
	5	Strongly agree
				How much do you like or dislike the following animals?
attitudes_snakes	1	Strongly dislike		Snakes
attitudes_lizards	2	Dislike		Lizards
attitudes_turttort	3	Neutral		Turtles/tortoises
attitudes_frogs	4	Like		Frogs
attitudes_toads	5	Strongly like		Toads
attitudes_salnewts				Salamanders/newts
attitudes_freshfish				Freshwater fish
attitudes_saltfish				Saltwater fish
knowledge_trade		How knowledgeable are you about the animal trade?
	0	Not at all
	10	Extremely
importknowledge_amphibians		Is the number of live amphibians/reptiles imported into the United States lower or higher than you expected?
	1	Much lower than I expected
	2	Lower than I expected
	3	About what I expected
	4	Higher than I expected
	5	Much higher than I expected
				Were you aware that live animals are imported to the United States to supply these industries?
aware_consumption	1	Not at all aware		The trade in live frogs for human consumption
aware_bait	2	Slightly aware		The use of amphibians as fishing bait
aware_pettrade	3	Moderately aware		The amphibian and reptile pet industry
	4	Highly aware
eat_froglegs		Have you eaten frog legs in the past year?
	0	No
	1	Yes
	2	I prefer not to say
fishing		Have you been fishing in the past year?
	0	No
	1	Yes
fishing_salamanderbait		Do you use salamanders as fishing bait?
	0	No
	1	Yes
	2	I don't know
know_repamphowner		Do you know anyone who owns a pet reptile or amphibian?
	1	Yes, a pet reptile
	2	Yes, a pet amphibian
	3	Yes, both
	4	No
percentage_healthy		What percentage (out of 100%) of captive amphibians and reptiles in the live animal trade do you think are healthy animals?
news_disease		Have you read anything or seen any news on the disease transmission risk of the live amphibian and reptile trade in the past year?
	0	No
	1	Yes
	2	I'm not sure
				How concerned are you about disease transmission from captive amphibians and reptiles to:
transconcern_othercaptive	1	Not at all		Other captive animals
transconcern_nativewildlife	2	Slightly		Native wildlife
transconcern_pets	3	Moderately		Pets
transconcern_livestock	4	Very		Livestock, such as cows, sheep, and goats
transconcern_humans	5	Extremely		Humans
prevknowledge_chytrid		Had you heard of chytrid prior to this survey?
	0	No
	1	Yes
	2	I'm not sure
				What do you think the risk is that chytrid would be transmitted from captive amphibians to…
chytridtrans_othercaptive	1	None		Other captive amphibians
chytridtrans_nativeamph	2	Low		Native amphibians
	3	Moderate
	4	High
	5	Very high
prevknowledge_ranavirus		Had you heard of ranavirus prior to this survey?
	0	No
	1	Yes
	2	I'm not sure
				What do you think the risk is that ranavirus would be transmitted from captive amphibians and reptiles to…
ranavirustrans_othercaptive	1	None		Other captive amphibians and reptiles
ranavirustrans_nativeamphrep	2	Low		Native amphibians and reptiles
ranavirustrans_nativefish	3	Moderate		Native fish
	4	High
	5	Very high
prevknowledge_salmonella		Had you heard of salmonella prior to this survey?
	0	No
	1	Yes
	2	I'm not sure
				What do you think the risk is that salmonella would be transmitted from captive amphibians and reptiles to…
salmonella_humantrans	1	None		Other captive amphibians and reptiles
salmonellatrans_othercaptive	2	Low		Native amphibians and reptiles
salmonellatrans_nativeamphrep	3	Moderate		Pets
salmonellatrans_pets	4	High		Livestock, such as cows, sheep, and goats
salmonellatrans_livestock	5	Very high		Humans
salmonellatrans_humans
				How concerned are you about the spread of chytrid from captive amphibians to…
ecolcon_chytridcaptive	1	Not at all		Other amphibians in the live animal trade
ecolcon_chytridnative	2	Slightly		Native amphibians
	3	Moderately		How concerned are you about the spread of ranavirus from captive amphibians and reptiles to…
ecolcon_ranaviruscaptive	4	Very		Other amphibians and reptiles in the live animal trade
ecolcon_ranavirusnative	5	Extremely		Native amphibians and reptiles
ecolcon_ranavirusfish				Native fish
ecolcon_lossbio				How concerned are you that the diseases discussed in this survey could result in a loss of biodiversity?
ecolrisk_lossbio		What do you think the risk is that the diseases discussed in this survey could result in a loss of biodiversity?
	1	None
	2	Low
	3	Moderate
	4	High
	5	Very high
economicconcern_agriculture	1	Not at all		How concerned are you about a negative economic impact to agriculture from the disease-related deaths of amphibians and reptiles?
economicconcern_aquaculture	2	Slightly		How concerned are you about a negative economic impact to aquaculture from the disease-related deaths of fish?
	3	Moderately		How concerned are you about a negative economic impact to the following markets from disease-related deaths of amphibians and reptiles?
economicconcern_trade	4	Very		The amphibian and reptile pet trade
economicconcern_consumption	5	Extremely		The frog leg market
economicperceiverisk_agriculture	1	None		What do you think the risk is that the diseases discussed in this survey could result in a negative economic impact to agriculture?
economicperceiverisk_aquaculture	2	Low		What do you think the risk is that ranavirus could result in an negative economic impact to aquaculture?
	3	Moderate		What do you think the risk is the diseases discussed in this survey could result in a negative economic impact to the following markets?
economicperceiverisk_trade	4	High		The amphibian and reptile pet trade
economicperceiverisk_consumption	5	Very high		The frog leg market
				How concerned are you about the spread of salmonella from captive amphibians and reptiles to…
healthconcern_salmonellacaptive	1	Not at all		Other amphibians and reptiles in the live animal trade
healthconcern_salmonellanative	2	Slightly		Native amphibians and reptiles
healthconcern_salmonellapets	3	Moderately		Pets
healthconcern_salmonellalivestoc	4	Very		Livestock, such as cows, sheep, and goats
healthconcern_salmonellahumans	5	Extremely		Humans
healthconcern_pests				How concerned are you about an increase in insect pests from the disease-related deaths of native amphibians and reptiles?
healthconcern_insectdisease				How concerned are you about an increase in insect-borne diseases from disease-related deaths of native amphibians and reptiles?
healthperceivedrisk_pests	1	None		What do you think the risk is that the diseases discussed in this survey could result in an increase in insect pests?
healthperceivedrisk_insectdiseas	2	Low		What do you think the risk is that the diseases discussed in this survey could result in an increase in insect-borne diseases?
	3	Moderate
	4	High
	5	Very high
				Please indicate how much you oppose or support the following potential regulations.
quarantine_both	1	Strongly oppose		A law that requires the quarantine and veterinary observation of all amphibians and reptiles imported into the United States by the federal government.
mandatorytests_both	2	Slightly oppose		Mandatory tests by the federal government of all shipments of amphibians and reptiles for selected diseases of concern.
bestpractices_both	3	Neutral		A mandatory ‘Best Practices Program’. The program would require live amphibian and reptile importers and exporters to follow methods to improve the care and reduce the stress of transported animals and decontaminate all shipping materials (for example soil and water).
	4	Slightly favor
	5	Strongly favor
				The government…
trustknowledge	1	Strongly disagree		Has the knowledge to manage the amphibian and reptile disease transmission risk
trustmoney	2	Somewhat disagree		Has the money to manage the amphibian and reptile disease transmission risk
trustskilledpeople	3	Neither agree nor disagree		Has sufficient skilled people to manage the amphibian and reptile disease transmission risk
trusteffective	4	Somewhat agree		Has been effective in managing the amphibian and reptile disease transmission risk
trustproperlymanage	5	Strongly agree		Can be trusted to properly manage the amphibian and reptile disease transmission risk
				Below are some statements about a random person. How similar is this person to you? (Please
preventpollution	1	Not at all like me		It is important to them to prevent environmental pollution
equalopportunities	2			It is important to them that every person has equal opportunities
havefun	3			It is important to them to have fun
controloverothers	4	Neutral		It is important to them to have control over rothers’ actions
takecareworseoff	5			It is important to them to take care of those who are worse off
influential	6			It is important to them to be influential
havemoney	7	Very much like me		It is important to them to have money and possessions
enjoylife				It is important to them to enjoy life’s pleasures
nowar				It is important to them that there is no war or conflict
respectnature				It is important to them to respect nature
workhard				It is important to them to work hard and be ambitious
protectenvironment				It is important to them to protect the environment
helpful				It is important to them to be helpful to others
doenjoyablethings				It is important to them to do things they enjoy
authority				It is important to them to have authority over others
unitywithnature				It is important to them to be in unity with nature
treatedjustly				It is important to them that every person is treated justly
				Have you participated in the following activities within the past 12 months?
hiking	0	No		Hiking
camping	1	Yes		Camping
canoeing				Canoeing/kayaking
gardening				Gardening
hunting				Hunting
wildlifeviewing				Wildlife viewing
zoo				Going to the zoo
finalconcern_diseasetransmission		Now that you have had some time to think about issues related to the live amphibian and reptile trade, how concerned are you about the disease transmission risk associated with the trade?
	1	Not at all
	2	Slightly
	3	Moderately
	4	Very
	5	Extremely
